# Supplementary material for: The use of chloroplast genome sequences to solve phylogenetic incongruences in Polystachya Hook (Orchidaceae Juss)
Source: PeerJ. 2018 Jun 15;6:e4916. doi: 10.7717/peerj.4916 (PMC6005162; doi:10.7717/peerj.4916)
Supplement: Supplemental Information 1 — The file contains the chloroplast sequence alignment and a Mr Bayes analysis block that excludes poorly aligned sites, but includes the entire inverted loop regions. [file peerj-06-4916-s001.nex]

#NEXUS
begin data;
	dimensions ntax=41 nchar=127495;
	format datatype=dna missing=? gap=- interleave=yes;
	matrix
	concreta5	ATGAAAAAATGTTGGTTCAATTCGGTGTTGTCGAACAAGAAGTTAGAACATAAGTGTGGA
	concreta6	ATGAAAAAATGTTGGTTCAATTCGGTGTTGTCGAACAAGAAGTTAGAACATAAGTGTGGA
	concreta1	ATGAAAAAATGTTGGTTCAATTCGGTGTTGTCGAACAAGAAGTTAGAACATAAGTGTGGA
	concreta3	ATGAAAAAATGTTGGTTCAATTCGGTGTTGTCGAACAAGAAGTTAGAACATAAGTGTGGA
	concreta2	ATGAAAAAATGTTGGTTCAATTCGGTGTTGTCGAACAAGAAGTTAGAACATAAGTGTGGA
	foliosa1	ATGAAAAAATGTTGGTTCAATTCGGTGTTGTCGAACAAGAAGTTAGAACATAAGTGTGGA
	foliosa2	ATGAAAAAATGTTGGTTCAATTCGGTGTTGTCGAACAAGAAGTTAGAACATAAGTGTGGA
	estrelensis7	ATGAAAAAATGTTGGTTCAATTCGGTGTTGTCGAACAAGAAGTTAGAACATAAGTGTGGA
	concreta4	ATGAAAAAATGTTGGTTCAATTCGGTGTTGTCGAACAAGAAGTTAGAACATAAGTGTGGA
	estrelensis1	ATGAAAAAATGTTGGTTCAATTCGGTGTTGTCGAACAAGAAGTTAGAACATAAGTGTGGA
	estrelensis11	ATGAAAAAATGTTGGTTCAATTCGGTGTTGTCGAACAAGAAGTTAGAACATAAGTGTGGA
	estrelensis10	ATGAAAAAATGTTGGTTCAATTCGGTGTTGTCGAACAAGAAGTTAGAACATAAGTGTGGA
	estrelensis13	ATGAAAAAATGTTGGTTCAATTCGGTGTTGTCGAACAAGAAGTTAGAACATAAGTGTGGA
	estrelensis12	ATGAAAAAATGTTGGTTCAATTCGGTGTTGTCGAACAAGAAGTTAGAACATAAGTGTGGA
	estrelensis4	ATGAAAAAATGTTGGTTCAATTCGGTGTTGTCGAACAAGAAGTTAGAACATAAGTGTGGA
	estrelensis14	ATGAAAAAATGTTGGTTCAATTCGGTGTTGTCGAACAAGAAGTTAGAACATAAGTGTGGA
	estrelensis5	ATGAAAAAATGTTGGTTCAATTCGGTGTTGTCGAACAAGAAGTTAGAACATAAGTGTGGA
	estrelensis6	ATGAAAAAATGTTGGTTCAATTCGGTGTTGTCGAACAAGAAGTTAGAACATAAGTGTGGA
	estrelensis3	ATGAAAAAATGTTGGTTCAATTCGGTGTTGTCGAACAAGAAGTTAGAACATAAGTGTGGA
	estrelensis2	ATGAAAAAATGTTGGTTCAATTCGGTGTTGTCGAACAAGAAGTTAGAACATAAGTGTGGA
	estrelensis9	ATGAAAAAATGTTGGTTCAATTCGGTGTTGTCGAACAAGAAGTTAGAACATAAGTGTGGA
	estrelensis8	ATGAAAAAATGTTGGTTCAATTCGGTGTTGTCGAACAAGAAGTTAGAACATAAGTGTGGA
	concreta7	ATGAAAAAATGTTGGTTCAATTCGGTGTTGTCGAACAAGAAGTTAGAACATAAGTGTGGA
	modesta	ATGAAAAAATGTTGGTTAAATTCGGTGTTGTCGAACAAGAAGTTAGAACATAAGTGTGGA
	dolichophylla	ATGAAAAAATGTTGGTTCAATTCGGTGTTGTCGAACAAGAAGTTAGAACATAAGTGTGGA
	tessellata2	ATGAAAAAATGTTGGTTCAATTCGGTGTTGTCGAACAAGAAGTTAGAACATAAGTGTGGA
	bicolor	ATGAAAAAATGTTGGTTCAATTCGGTGTTGTCGAACAAGAAGTTAGAACATAAGTGTGGA
	concreta9	ATGAAAAAATGTTGGTTCAATTCGGTGTTGTCGAACAAGAAGTTAGAACATAAGTGTGGA
	odorata2	ATGAAAAAATGTTGGTTCAATTCGGTGTTGTCGAACAAGAAGTTAGAACATAAGTGTGGA
	odorata1	ATGAAAAAATGTTGGTTCAATTCGGTGTTGTCGAACAAGAAGTTAGAACATAAGTGTGGA
	tesselata1	ATGAAAAAATGTTGGTTCAATTCGGTGTTGTCGAACAAGAAGTTAGAACATAAGTGTGGA
	humbertii1	ATGAAAAAATGTTGGTTCAATTCGGTGTTGTCGAACAAGAAGTTAGAACATCAGTGTGGA
	humertii2	ATGAAAAAATGTTGGTTCAATTCGGTGTTGTCGAACAAGAAGTTAGAACATAAGTGTGGA
	oreocharis1	ATGAAAAAATGTTGGTTCAATTCGGTGTTGTCGAACAAGAAGTTAGAACATAAGTGTGGA
	melanantha	ATGAAAAAATGTTGGTTCAATTCGGTGTTGTCGAACAAGAAGTTAGAACATAAGTGTGGA
	eurychila	ATGAAAAAATGTTGGTTCAATTCAGTGTTGTCGAACAAGAAGTTAGAACATAAGTGTGGA
	tsinjoarivensis2	ATGAAAAAATGTTGGTTCAATTCGGTGTTGTCGAACAAGAAGTTAGAACATAAGTGTGGA
	concreta8	ATGAAAAAATGTTGGTTCAATTCGGTGTTGTCGAACAAGAAGTTAGAACATAAGTGTGGA
	golungensis	ATGAAAAAATGTTGGTTCAATTCGGTGTTGTCGAACAAGAAGTTAGAACATAAGTGTGGA
	steudneri	ATGAAAAAATGTTGGTTCAATTCGGTGTTGTCGAACAAGAAGTTAGAACATAAGTGTGGA
	Phalaenopsis_aphrodite	ATGAAAAAATATTGGTTCAATTCAATGTTGTCTAACAAGAAGTTAGAACAGAAGTGTGGA
	concreta5	CTAAGTAAATCAATGGATAGTCTTGATGCTCTTGGACATACCAGTGGAAGTGAAGAAACT
	concreta6	CTAAGTAAATCAATGGATAGTCTTGATGCTCTTGGACATACCAGTGGAAGTGAAGAAACT
	concreta1	CTAAGTAAATCAATGGATAGTCTTGATGCTCTTGGACATACCAGTGGAAGTGAAGAAACT
	concreta3	CTAAGTAAATCAATGGATAGTCTTGATGCTCTTGGACATACCAGTGGAAGTGAAGAAACT
	concreta2	CTAAGTAAATCAATGGATAGTCTTGATGCTCTTGGACATACCAGTGGAAGTGAAGAAACT
	foliosa1	CTAAGTAAATCAATGGATAGTCTTGATGCTCTTGGACATACCAGTGGAAGTGAAGAAACT
	foliosa2	CTAAGTAAATCAATGGATAGTCTTGATGCTCTTGGACATACCAGTGGAAGTGAAGAAACT
	estrelensis7	CTAAGTAAATCAATGGATAGTCTTGATGCTCTTGGACATACCAGTGGAAGTGAAGAAACT
	concreta4	CTAAGTAAATCAATGGATAGTCTTGATGCTCTTGGACATACCAGTGGAAGTGAAGAAACT
	estrelensis1	CTAAGTAAATCAATGGATAGTCTTGATGCTCTTGGACATACCAGTGGAAGTGAAGAAACT
	estrelensis11	CTAAGTAAATCAATGGATAGTCTTGATGCTCTTGGACATACCAGTGGAAGTGAAGAAACT
	estrelensis10	CTAAGTAAATCAATGGATAGTCTTGATGCTCTTGGACATACCAGTGGAAGTGAAGAAACT
	estrelensis13	CTAAGTAAATCAATGGATAGTCTTGATGCTCTTGGACATACCAGTGGAAGTGAAGAAACT
	estrelensis12	CTAAGTAAATCAATGGATAGTCTTGATGCTCTTGGACATACCAGTGGAAGTGAAGAAACT
	estrelensis4	CTAAGTAAATCAATGGATAGTCTTGATGCTCTTGGACATACCAGTGGAAGTGAAGAAACT
	estrelensis14	CTAAGTAAATCAATGGATAGTCTTGATGCTCTTGGACATACCAGTGGAAGTGAAGAAACT
	estrelensis5	CTAAGTAAATCAATGGATAGTCTTGATGCTCTTGGACATACCAGTGGAAGTGAAGAAACT
	estrelensis6	CTAAGTAAATCAATGGATAGTCTTGATGCTCTTGGACATACCAGTGGAAGTGAAGAAACT
	estrelensis3	CTAAGTAAATCAATGGATAGTCTTGATGCTCTTGGACATACCAGTGGAAGTGAAGAAACT
	estrelensis2	CTAAGTAAATCAATGGATAGTCTTGATGCTCTTGGACATACCAGTGGAAGTGAAGAAACT
	estrelensis9	CTAAGTAAATCAATGGATAGTCTTGATGCTCTTGGACATACCAGTGGAAGTGAAGAAACT
	estrelensis8	CTAAGTAAATCAATGGATAGTCTTGATGCTCTTGGACATACCAGTGGAAGTGAAGAAACT
	concreta7	CTAAGTAAATCAATGGATAGTCTTGATGCTCTTGGACATACCAGTGGAAGTGAAGAAACT
	modesta	CTAAGTAAATCAATGGATAGTCTTGATGCTCTTGGACATACCAGTGGAAGTGAAGAAACT
	dolichophylla	CTAAGTAAATCAATGGATAGTCTTGATGCTCTTGGACATACCAGTGGAAGTGAAGAAATT
	tessellata2	CTAAGTAAATCAATGGATAGTCTTGATGCTCTTGGACATACCAGTGGAAGTGAAGAAACT
	bicolor	CTAAGTAAATCAATGGATAGTCTTGATGCTCTTGGACATACCAGTGGAAGTGAAGAAACT
	concreta9	CTAAGTAAATCAATGGATAGTCTTGATGCTCTTGGACATACCAGTGGAAGTGAAGAAACT
	odorata2	CTAAGTAAATCAATGGATAGTCTTGATGCTCTTGGACATACCAGTGGAAGTGAAGAAACT
	odorata1	CTAAGTAAATCAATGGATAGTCTTGATGCTCTTGGACATACCAGTGGAAGTGAAGAAACT
	tesselata1	CTAAGTAAATCAATGGATAGTCTTGATGCTCTTGGACATACCAGTGGAAGTGAAGAAACT
	humbertii1	CTAAGTAAATCAATGGATAGTCTTGATGCTCTTGGACATACCAGTGGAAGTGAAGAAACT
	humertii2	CTAAGTAAATCAATGGATAGTCTTGATGCTCTTGGACATACCAGTGGAAGTGAAGAAACT
	oreocharis1	CTAAGTAAATCAATGGATAGTCTTGATGCTCTTGGACATACCAGTGGAAGTGAAGAAACT
	melanantha	CTAAGTAAATCAATGGATAGTCTTGATGCTCTTGGACATACCAGTGGAAGTGAAGAAACT
	eurychila	CTAAGTAAATCAATGGATAGTCTTGATGCTCTTGGACATACCAGTGGAAGTGAAGAAACT
	tsinjoarivensis2	CTAAGTAAATCAATGGATAGTCTTGATGCTCTTGGATATACCAGTGGAAGTGAAGAAACT
	concreta8	CTAAGTAAATCAATGGATAGTCTTGATGCTCTTGGACATACCAGTGGAAGTGAAGAAACT
	golungensis	CTAAGTAAATCAATGGATAGTCTTGATGCTCTTGGACATACCAGTGGAAGTGAAGAAACT
	steudneri	CTAAGTAAATCAATGGATAGTCTTGATGCTCTTGGACATACCAGTGGAAGTGAAGAAACT
	Phalaenopsis_aphrodite	CTAAGTAAATCAATGGATGGTCTTGATGCTCTTGGACATACCAGTGGAAGTGAAGAAACT
	concreta5	ATTCTAAATGATGCGGAGAAAAAGATTCCTAGTTGGGACAGTTATAGTTTCAGTAATATT
	concreta6	ATTCTAAATGATGCGGAGAAAAAGATTCCTAGTTGGGACAGTTATAGTTTCAGTAATATT
	concreta1	ATTCTAAATGATGCGGAGAAAAAGATTCCTAGTTGGGACAGTTATAGTTTCAGTAATATT
	concreta3	ATTCTAAATGATGCGGAGAAAAAGATTCCTAGTTGGGACAGTTCTAGTTTCAGTAATATT
	concreta2	ATTCTAAATGATGCGGAGAAAAAGATTCCTAGTTGGGACAGTTATAGTTTCAGTAATATT
	foliosa1	ATTCTAAATGATGCGGAGAAAAAGATTCCTAGTTGGGACAGTTATAGTTTCAGTAATATT
	foliosa2	ATTCTAAATGATGCGGAGAAAAAGATTCCTAGTTGGGACAGTTATAGTTTCAGTAATATT
	estrelensis7	ATTCTAAATGATGCGGAGAAAAAGATTCCTAGTTGGGACAGTTATAGTTTCAGTAATATT
	concreta4	ATTCTAAATGATGCGGAGAAAAAGATTCCTAGTTGGGACAGTTCTAGTTTCAGTAATATT
	estrelensis1	ATTCTAAATGATGCGGAGAAAAAGATTCCTAGTTGGGACAGTTATAGTTTCAGTAATATT
	estrelensis11	ATTCTAAATGATGCGGAGAAAAAGATTCCTAGTTGGGACAGTTATAGTTTCAGTAATATT
	estrelensis10	ATTCTAAATGATGCGGAGAAAAAGATTCCTAGTTGGGACAGTTATAGTTTCAGTAATATT
	estrelensis13	ATTCTAAATGATGCGGAGAAAAAGATTCCTAGTTGGGACAGTTATAGTTTCAGTAATATT
	estrelensis12	ATTCTAAATGATGCGGAGAAAAAGATTCCTAGTTGGGACAGTTATAGTTTCAGTAATATT
	estrelensis4	ATTCTAAATGATGCGGAGAAAAAGATTCCTAGTTGGGACAGTTATAGTTTCAGTAATATT
	estrelensis14	ATTCTAAATGATGCGGAGAAAAAGATTCCTAGTTGGGACAGTTATAGTTTCAGTAATATT
	estrelensis5	ATTCTAAATGATGCGGAGAAAAAGATTCCTAGTTGGGACAGTTATAGTTTCAGTAATATT
	estrelensis6	ATTCTAAATGATGCGGAGAAAAAGATTCCTAGTTGGGACAGTTATAGTTTCAGTAATATT
	estrelensis3	ATTCTAAATGATGCGGAGAAAAAGATTCCTAGTTGGGACAGTTATAGTTTCAGTAATATT
	estrelensis2	ATTCTAAATGATGCGGAGAAAAAGATTCCTAGTTGGGACAGTTATAGTTTCAGTAATATT
	estrelensis9	ATTCTAAATGATGCGGAGAAAAAGATTCCTAGTTGGGACAGTTATAGTTTCAGTAATATT
	estrelensis8	ATTCTAAATGATGCGGAGAAAAAGATTCCTAGTTGGGACAGTTATAGTTTCAGTAATATT
	concreta7	ATTCTAAATGATGCGGAGAAAAAGATTCCTAGTTGGGACAGTTATAGTTTCAGTAATATT
	modesta	ATTCTAAATGATGCGGAGAAAAAGATTCCTAGTTGGGACAGTTATAGTTTCAGTAATATT
	dolichophylla	ATTCTAAATGATGCGGAGAAAAAGATTCCTAGTTGGGACAGTTATAGTTTCAGTAATATT
	tessellata2	ATTCTAAATGATGCGGAGAAAAAGATTCCTAGTTGGGACAGTTATAGTTTCAGTAATATT
	bicolor	ATTCTAAATGATGCGGAGAAAAAGATTCCTAGTTGGGACAGTTATAGTTTCAGTAATATT
	concreta9	ATTCTAAATGATGCGGAGAAAAAGATTCCTAGTTGGGACAGTTATAGTTTCAGTAATATT
	odorata2	ATTCTAAATGATGCGGAGAAAAAGATTCCTAGTTGGGACAGTTATAGTTTCAGTAATATT
	odorata1	ATTCTAAATGATGCGGAGAAAAAGATTCCTAGTTGGGACAGTTATAGTTTCAGTAATATT
	tesselata1	ATTCTAAATGATGCGGAGAAAAAGATTCCTAGTTGGGACAGTTATAGTTTCAGTAATATT
	humbertii1	ATTCTAAATGATGCGGAGAAAAAGATTCCTAGTTGGGACAGTTCTAGTTTCAGTAATATT
	humertii2	ATTCTAAATGATGCGGAGAAAAAGATTCCTAGTTGGGACAGTTCTAGTTTCAGTAATATT
	oreocharis1	ATTCTAAATGATGCGGAGAAAAAGATTCCTAGTTGGGACAGTTCTAGTTTCAGTAATACT
	melanantha	ATTCTAAATGATGCGGAGAAAAAGATTCCTAGTTGGGACAGTTATAGTTTCAGTAATATT
	eurychila	ATTCTAAATGATGCGGAGAAAAAGATTCCTAGTTGGGACAGTTATAGTTTCAGTAATATT
	tsinjoarivensis2	ATTCTCAATGATGCGGAGAAAAAGATTCCTAGTTGGGACAGTTATAGTTTCAGTAATATT
	concreta8	ATTCTAAATGATGCGGAGAAAAAGATTCCTAGTTGGGACAGTTATAGTTTCAGTAATATG
	golungensis	ATTCTAAATGATGCGGAGAAAAAGATTCCTAGTTGGGACAGTTATAGTTTCAGTAATATT
	steudneri	ATTCTAAATGATGCGGAGAAAAAGATTCCTAGTTGGGACAGTTATAGTTTCAGTAATATG
	Phalaenopsis_aphrodite	ATTCGAAAAGATGCGGATAAAAAGATTCCTAGTTGGGACAGTTATAGTTTCAGTAATATT
	concreta5	AATTATCTAAATTATTTATTTGATAGCAGGAATATTTGGAGTTTGATCTCTGATCATACT
	concreta6	AATTATCTAAATTATTTATTTGATAGCAGGAATATTTGGAGTTTGATCTCTGATCATACT
	concreta1	AATTATCTAAATTATTTATTTGATAGCAGGAATATTTGGAGTTTGATCTCTGATCATACT
	concreta3	AATTATCTAAATTATTTATTTGATAGCAGGAATATTTGGAGTTTGATCTCTGATCATACT
	concreta2	AATTATCTAAATTATTTATTTGATAGCAGGAATATTTGGAGTTTGATCTCTGATCATACT
	foliosa1	AATTATCTAAATTATTTATTTGATAGCAGGAATATTTGGAGTTTGATCTCTGATCATACT
	foliosa2	AATTATCTAAATTATTTATTTGATAGCAGGAATATTTGGAGTTTGATCTCTGATCATACT
	estrelensis7	AATTATCTAAATTATTTATTTGATAGCAGGAATATTTGGAGTTTGATCTCTGATCATACT
	concreta4	AATTATCTAAATTATTTATTTGATAGCAGGAATATTTGGAGTTTGATCTCTGATCATACT
	estrelensis1	AATTATCTAAATTATTTATTTGATAGCAGGAATATTTGGAGTTTGATCTCTGATCATACT
	estrelensis11	AATTATCTAAATTATTTATTTGATAGCAGGAATATTTGGAGTTTGATCTCTGATCATACT
	estrelensis10	AATTATCTAAATTATTTATTTGATAGCAGGAATATTTGGAGTTTGATCTCTGATCATACT
	estrelensis13	AATTATCTAAATTATTTATTTGATAGCAGGAATATTTGGAGTTTGATCTCTGATCATACT
	estrelensis12	AATTATCTAAATTATTTATTTGATAGCAGGAATATTTGGAGTTTGATCTCTGATCATACT
	estrelensis4	AATTATCTAAATTATTTATTTGATAGCAGGAATATTTGGAGTTTGATCTCTGATCATACT
	estrelensis14	AATTATCTAAATTATTTATTTGATAGCAGGAATATTTGGAGTTTGATCTCTGATCATACT
	estrelensis5	AATTATCTAAATTATTTATTTGATAGCAGGAATATTTGGAGTTTGATCTCTGATCATACT
	estrelensis6	AATTATCTAAATTATTTATTTGATAGCAGGAATATTTGGAGTTTGATCTCTGATCATACT
	estrelensis3	AATTATCTAAATTATTTATTTGATAGCAGGAATATTTGGAGTTTGATCTCTGATCATACT
	estrelensis2	AATTATCTAAATTATTTATTTGATAGCAGGAATATTTGGAGTTTGATCTCTGATCATACT
	estrelensis9	AATTATCTAAATTATTTATTTGATAGCAGGAATATTTGGAGTTTGATCTCTGATCATACT
	estrelensis8	AATTATCTAAATTATTTATTTGATAGCAGGAATATTTGGAGTTTGATCTCTGATCATACT
	concreta7	AATTATCTAAATTATTTATTTGATAGCAGGAATATTTGGAGTTTGATCTCTGATCATACT
	modesta	AATTATCTAAATTATTTATTTGATAGCAGGAATATTTGGAGTTTGATCTCTGATCATACT
	dolichophylla	AATTATCTAAATTATTTATTTGATAGCAGGAATATTTGGAGTTTGATCTCTGATCATACT
	tessellata2	AATTATCTAAATTATTTATTTGATAGCAGGAATATTTGGAGTTTGATCTCTGATCATACT
	bicolor	AATTATCTAAATTATTTATTTGATAGCAGGAATATTTGGAGTTTGATCTCTGATCATACT
	concreta9	AATTATCTAAATTATTTATTTGATAGCAGGAATATTTGGAGTTTGATCTCTGATCATACT
	odorata2	AATTATCTAAATTATTTATTTGATAGCAGGAATATTTGGAGTTTGATCTCTGATCATACT
	odorata1	AATTATCTAAATTATTTATTTGATAGCAGGAATATTTGGAGTTTGATCTCTGATCATACT
	tesselata1	AATTATCTAAATTATTTATTTGATAGCAGGAATATTTGGAGTTTGATCTCTGATCATACT
	humbertii1	AATTATCTAAATTATTTATTTGATAGCAGGAATATTTGGAGTTTGATCTCTGATCATACT
	humertii2	AATTATCTAAATTATTTATTTGATAGCAGGAATATTTGGAGTTTGATCTCTGATCATACT
	oreocharis1	AATTATCTAAATTATTTATTTGATAGCAGGAATATTTGGAGTTTGATCTCTGATCATACT
	melanantha	AATTATCTAAATTATTTATTTGATAGCAGGAATATTTGGAGTTTGATCTCTGATCATACT
	eurychila	AATTATCTAAATTATTTATTTGATAGCAGGAATATTTGGAGTTTGATCTCTGATCATACT
	tsinjoarivensis2	AATTATCTAAATTATTTATTTGATAGCAGGAATATTTGGAGTTTGATCTCTGATCATACT
	concreta8	AATTATCTAAATTATTTATTTGATAGCAGGAATATTTGGAGTTTGATCTCTGATCATACT
	golungensis	AATTATCTAAATTATTTATTTGATAGCAGGAATATTTGGAGTTTGATCTCTGATCATACT
	steudneri	AATTATCTAAATTATTTATTTGATAGCAGGAATATTTGGAGTTTGATCTCTGATCATACT
	Phalaenopsis_aphrodite	CATTATCTAAATTCTTTATTTGATAGGAGGAATCTTTGGAGTTTGATCTCTGATCATACG
	concreta5	TTTTTAGTTAGAAATAGTAATGGTGACACTTATTCTGTATATTTTGATATTGAAAAGCAG
	concreta6	TTTTTAGTTAGAAATAGTAATGGTGACACTTATTCTGTATATTTTGATATTGAAAAGCAG
	concreta1	TTTTTAGTTAGAAATAGTAATGGTGACACTTATTCTGTATATTTTGATATTGAAAAGCAG
	concreta3	TTTTTAGTTAGAAATAGTAATGGTGACACTTATTCTGTATATTTTGATATTGAAAAGCAG
	concreta2	TTTTTAGTTAGAAATAGTAATGGTGACACTTATTCTGTATATTTTGATATTGAAAAGCAG
	foliosa1	TTTTTAGTTAGAAATAGTAATGGTGACACTTATTCTGTATATTTTGATATTGAAAAGCAG
	foliosa2	TTTTTAGTTAGAAATAGTAATGGTGACACTTATTCTGTATATTTTGATATTGAAAAGCAG
	estrelensis7	TTTTTAGTTAGAAATAGTAATGGTGACACTTATTCTGTATATTTTGATATTGAAAAGCAG
	concreta4	TTTTTAGTTAGAAATAGTAATGGTGACACTTATTCTGTATATTTTGATATTGAAAAGCAG
	estrelensis1	TTTTTAGTTAGAAATAGTAATGGTGACACTTATTCTGTATATTTTGATATTGAAAAGCAG
	estrelensis11	TTTTTAGTTAGAAATAGTAATGGTGACACTTATTCTGTATATTTTGATATTGAAAAGCAG
	estrelensis10	TTTTTAGTTAGAAATAGTAATGGTGACACTTATTCTGTATATTTTGATATTGAAAAGCAG
	estrelensis13	TTTTTAGTTAGAAATAGTAATGGTGACACTTATTCTGTATATTTTGATATTGAAAAGCAG
	estrelensis12	TTTTTAGTTAGAAATAGTAATGGTGACACTTATTCTGTATATTTTGATATTGAAAAGCAG
	estrelensis4	TTTTTAGTTAGAAATAGTAATGGTGACACTTATTCTGTATATTTTGATATTGAAAAGCAG
	estrelensis14	TTTTTAGTTAGAAATAGTAATGGTGACACTTATTCTGTATATTTTGATATTGAAAAGCAG
	estrelensis5	TTTTTAGTTAGAAATAGTAATGGTGACACTTATTCTGTATATTTTGATATTGAAAAGCAG
	estrelensis6	TTTTTAGTTAGAAATAGTAATGGTGACACTTATTCTGTATATTTTGATATTGAAAAGCAG
	estrelensis3	TTTTTAGTTAGAAATAGTAATGGTGACACTTATTCTGTATATTTTGATATTGAAAAGCAG
	estrelensis2	TTTTTAGTTAGAAATAGTAATGGTGACACTTATTCTGTATATTTTGATATTGAAAAGCAG
	estrelensis9	TTTTTAGTTAGAAATAGTAATGGTGACACTTATTCTGTATATTTTGATATTGAAAAGCAG
	estrelensis8	TTTTTAGTTAGAAATAGTAATGGTGACACTTATTCTGTATATTTTGATATTGAAAAGCAG
	concreta7	TTTTTAGTTAGAAATAGTAATGGTGACACTTATTCTGTATATTTTGATATTGAAAAGCAG
	modesta	TTTTTAGTTAGAAATAGTAATGGTGACACTTATTCTGTATATTTTGATATTGAAAAGCAG
	dolichophylla	TTTTTAGTTAGAAATAGTAATGGTGACACTTATTCTGTATATTTTGATATTGAAAAGCAG
	tessellata2	TTTTTAGTTAGAAATAGTAATGGTGACACTTATTCTGTATATTTTGATATTGAAAAGCAG
	bicolor	TTTTTAGTTAGAAATAGTAATGGTGACACTTATTCTGTATATTTTGATATTGAAAAGCAG
	concreta9	TTTTTAGTTAGAAATAGTAATGGTGACACTTATTCTGTATATTTTGATATTGAAAAGCAG
	odorata2	TTTTTAGTTAGAAATAGTAATGGTGACACTTATTCTGTATATTTTGATATTGAAAAGCAG
	odorata1	TTTTTAGTTAGAAATAGTAATGGTGACACTTATTCTGTATATTTTGATATTGAAAAGCAG
	tesselata1	TTTTTAGTTAGAAATAGTAATGGTGACACTTATTCTGTATATTTTGATATTGAAAAGCAG
	humbertii1	TTTTTAGTTAGAAATAGTAATGGTGACACTTATTCTGTATATTTTGATATTGAAAAGCAG
	humertii2	TTTTTAGTTAGAAATAGTAATGGTGACACTTATTCTGTATATTTTGATATTGAAAAGCAG
	oreocharis1	TTTTTAGTTAGAAATAGTAATGGTGACACTTATTCTGTATATTTTGATATTGAAAAGCAG
	melanantha	TTTTTAGTTAGAAATAGTAATGGTGACACTTATTCTGTATATTTTGATATTGAAAAGCAG
	eurychila	TTTTTAGTTAGAAATAGTAATGGTGACACTTATTCTGTATATTTTGATATTGAAAAGCAG
	tsinjoarivensis2	TTTTTAGTTAGAAATAGTAATGGTGACACTTATTCTGTATATTTTGATATTGAAAAGCAG
	concreta8	TTTTTAGTTAGAAATAGTAATGGTGACACTTATTCTGTATATTTTGATATTGAAAAGCAG
	golungensis	TTTTTAGTTAGAAATAGTAATGGTGACACTTATTCTGTATATTTTGATATTGAAAAGCAG
	steudneri	TTTTTAGTTAGAAATAGTAATGGTGACACTTATTCTGTATATTTTGATATTGAAAAGCAG
	Phalaenopsis_aphrodite	TTTTTAGTTAGAAATAGTAATGGTGACACTTATTCTGTATATTTTGATATTGAAAATCAG
	concreta5	ATTTTTGATATTGACAATGCTAGTTCTAACTAGAGTCTTTTTCCTAGTTATTTGAATAGT
	concreta6	ATTTTTGATATTGACAATGCTAGTTCTAACTAGAGTCTTTTTCCTAGTTATTTGAATAGT
	concreta1	ATTTTTGATATTGACAATGCTAGTTCTAACTAGAGTCTTTTTCCTAGTTATTTGAATAGT
	concreta3	ATTTTTGATATTGACAATGCTAGTTCTAACTAGAGTCTTTTTCCTAGTTATTTGAATAGT
	concreta2	ATTTTTGATATTGACAATGCTAGTTCTAACTAGAGTCTTTTTCCTAGTTATTTGAATAGT
	foliosa1	ATTTTTGATATTGACAATGCTAGTTCTAACTAGAGTCTTTTTCCTAGTTATTTGAATAGT
	foliosa2	ATTTTTGATATTGACAATGCTAGTTCTAACTAGAGTCTTTTTCCTAGTTATTTGAATAGT
	estrelensis7	ATTTTTGATATTGACAATGCTAGTTCTAACTAGAGTCTTTTTCCTAGTTATTTGAATAGT
	concreta4	ATTTTTGATATTGACAATGCTAGTTCTAACTAGAGTCTTTTTCCTAGTTATTTGAATAGT
	estrelensis1	ATTTTTGATATTGACAATGCTAGTTCTAACTAGAGTCTTTTTCCTAGTTATTTGAATAGT
	estrelensis11	ATTTTTGATATTGACAATGCTAGTTCTAACTAGAGTCTTTTTCCTAGTTATTTGAATAGT
	estrelensis10	ATTTTTGATATTGACAATGCTAGTTCTAACTAGAGTCTTTTTCCTAGTTATTTGAATAGT
	estrelensis13	ATTTTTGATATTGACAATGCTAGTTCTAACTAGAGTCTTTTTCCTAGTTATTTGAATAGT
	estrelensis12	ATTTTTGATATTGACAATGCTAGTTCTAACTAGAGTCTTTTTCCTAGTTATTTGAATAGT
	estrelensis4	ATTTTTGATATTGACAATGCTAGTTCTAACTAGAGTCTTTTTCCTAGTTATTTGAATAGT
	estrelensis14	ATTTTTGATATTGACAATGCTAGTTCTAACTAGAGTCTTTTTCCTAGTTATTTGAATAGT
	estrelensis5	ATTTTTGATATTGACAATGCTAGTTCTAACTAGAGTCTTTTTCCTAGTTATTTGAATAGT
	estrelensis6	ATTTTTGATATTGACAATGCTAGTTCTAACTAGAGTCTTTTTCCTAGTTATTTGAATAGT
	estrelensis3	ATTTTTGATATTGACAATGCTAGTTCTAACTAGAGTCTTTTTCCTAGTTATTTGAATAGT
	estrelensis2	ATTTTTGATATTGACAATGCTAGTTCTAACTAGAGTCTTTTTCCTAGTTATTTGAATAGT
	estrelensis9	ATTTTTGATATTGACAATGCTAGTTCTAACTAGAGTCTTTTTCCTAGTTATTTGAATAGT
	estrelensis8	ATTTTTGATATTGACAATGCTAGTTCTAACTAGAGTCTTTTTCCTAGTTATTTGAATAGT
	concreta7	ATTTTTGATATTGACAATGCTAGTTCTAACTAGAGTCTTTTTCCTAGTTATTTGAATAGT
	modesta	ATTTTTGATATTGACAATGCTAGTTCTAACTAGAGTCTTTTTCCTAGTTATTTGAATAGT
	dolichophylla	ATTTTTGATATTGACAATGCTAGTTCTAACTAGAGTCTTTTTCCTAGTTATTTGAATAGT
	tessellata2	ATTTTTGATATTGACAATGCTAGTTCTAACTAGAGTCTTTTTCCTAGTTATTTGAATAGT
	bicolor	ATTTTTGATATTGACAATGCTAGTTCTAACTAGAGTCTTTTTCCTAGTTATTTGAATAGT
	concreta9	ATTTTTGATATTGACAATGCTAGTTCTAACTAGAGTCTTTTTCCTAGTTATTTGAATAGT
	odorata2	ATTTTTGATATTGACAATGCTAGTTCTAACTAGAGTCTTTTTCCTAGTTATTTGAATAGT
	odorata1	ATTTTTGATATTGACAATGCTAGTTCTAACTAGAGTCTTTTTCCTAGTTATTTGAATAGT
	tesselata1	ATTTTTGATATTGACAATGCTAGTTCTAACTAGAGTCTTTTTCCTAGTTATTTGAATAGT
	humbertii1	ATTTTTGATATTGACAATGCTAGTTCTAACTAGAGTCTTTTTCCTAGTTATTTGAATAGT
	humertii2	ATTTTTGATATTGACAATGCTAGTTCTAACTAGATTCTTTTTCCTAGTTATTTGAATAGT
	oreocharis1	ATTTTTGATATTGACAATGCTAGTTCTAACTAGAGTCTTTTTCCTAGTTATTTGAATAGT
	melanantha	ATTTTTGATATTGACAATGCTAGTTATAACTAGAGTCTTTTTCCTAATTATTTGAATAGT
	eurychila	ATTTTTGATATTGACAATGCTAGTTCTAACTAGAGTCTTTTTCCTAGTTATTTGAATAGT
	tsinjoarivensis2	ATTTTTGATATTGACAATGCTAGTTCTAACTAGAGTCTTTTTCCTAGTTATTTGAATAGT
	concreta8	ATTTTTGATATTGACAATGCTAGTTCTAACTAGAGTTCTTTTCCTAGTTATTTGAATAGT
	golungensis	ATTTTTGATATTGACAATGCTAGTTCTAACTAGAGTCTTTTTCCTAGTTATTTGAATAGT
	steudneri	ATTTTTGATATTGAAAATGCTAGTTCTAACTAGAGTCTTTTTCCTAGTTATTTGAATAGT
	Phalaenopsis_aphrodite	ATTTTTGATATTGACAATGCTAGTTCTTTTTTGAGTGAACTACCTAGTTATTTGAAAAGT
	concreta5	GGATCTAATAGTAGTAATTACTACTATTATTATTATTTCATGTATGATACTGAATCTAAT
	concreta6	GGATCTAATAGTAGTAATTACTACTA---TTATTATTTCATGTATGATACTGAATCTAAT
	concreta1	GGATCTAATAGTAGTAATTACTACTATTATTATTATTTCATGTATGATACTGAATCTAAT
	concreta3	GGATCTAATAGTAGTAATTACTACTATTATTATTATTTCATGTATGATACTGAATCTAAT
	concreta2	GGATCTAATAGTAGTAATTACTACTATTATTATTATTTCATGTATGATACTGAATCTAAT
	foliosa1	GGATCTAATAGTAGTAATTACTACTATTATTATTATTTCATGTATGATACTGAATCTAAT
	foliosa2	GGATCTAATAGTAGTAATTACTACTATTATTATTATTTCATGTATGATACTGAATCTAAT
	estrelensis7	GGATCTAATAGTAGTAATTACTACTATTATTATTATTTCATGTATGATACTGAATCTAAT
	concreta4	GGATCTAATAGTAGTAATTACTACTATTATTATTATTTCATGTATGATACTGAATCTAAT
	estrelensis1	GGATCTAATAGTAGTAATTACTACTATTATTATTATTTCATGTATGATACTGAATCTAAT
	estrelensis11	GGATCTAATAGTAGTAATTACTACTATTATTATTATTTCATGTATGATACTGAATCTAAT
	estrelensis10	GGATCTAATAGTAGTAATTACTACTATTATTATTATTTCATGTATGATACTGAATCTAAT
	estrelensis13	GGATCTAATAGTAGTAATTACTACTATTATTATTATTTCATGTATGATACTGAATCTAAT
	estrelensis12	GGATCTAATAGTAGTAATTACTACTATTATTATTATTTCATGTATGATACTGAATCTAAT
	estrelensis4	GGATCTAATAGTAGTAATTACTACTATTATTATTATTTCATGTATGATACTGAATCTAAT
	estrelensis14	GGATCTAATAGTAGTAATTACTACTATTATTATTATTTCATGTATGATACTGAATCTAAT
	estrelensis5	GGATCTAATAGTAGTAATTACTACTATTATTATTATTTCATGTATGATACTGAATCTAAT
	estrelensis6	GGATCTAATAGTAGTAATTACTACTATTATTATTATTTCATGTATGATACTGAATCTAAT
	estrelensis3	GGATCTAATAGTAGTAATTACTACTATTATTATTATTTCATGTATGATACTGAATCTAAT
	estrelensis2	GGATCTAATAGTAGTAATTACTACTATTATTATTATTTCATGTATGATACTGAATCTAAT
	estrelensis9	GGATCTAATAGTAGTAATTACTACTATTATTATTATTTCATGTATGATACTGAATCTAAT
	estrelensis8	GGATCTAATAGTAGTAATTACTACTATTATTATTATTTCATGTATGATACTGAATCTAAT
	concreta7	GGATCTAATAGTAGTAATTACTACTATTATTATTATTTCATGTATGATACTGAATCTAAT
	modesta	GGATCTAATAGTAGTAATTACTACTATTATTATTATTTCATGTATGATACTGAATCTAAT
	dolichophylla	GGATCTAATAGTAGTAATTACTACTATTATTATTATTTCATGTATGATACTGAATCTAAT
	tessellata2	GGATCTAATAGTAGTAATTACTACTATTATTATTATTTCATGTATGATACTGAATCTAAT
	bicolor	GGATCTAATAGTAGTAATTACTACTATTATTATTATTTCATGTATGATACTGAATCTAAT
	concreta9	GGATCTAATAGTAGTAATTACTACTATTATTATTATTTCATGTATGATACTGAATCTAAT
	odorata2	GGATCTAATAGTAGTAATTACTACTATTATTATTATTTCATGTATGATACTGAATCTAAT
	odorata1	GGATCTAATAGTAGTAATTACTACTATTATTATTATTTCATGTATGATACTGAATCTAAT
	tesselata1	GGATCTAATAGTAGTAATTACTACTATTATTATTATTTCATGTATGATACTGAATCTAAT
	humbertii1	GGATCTAATAATAGTAATTACTACTA---TTATGATTTCATGTATGATACTGAATCTAAT
	humertii2	GGATCTAATAATAGTAATTACTACTATTATTATGATTTCATGTATGATACTGAATCTAAT
	oreocharis1	GGATCTAATAATAGTAATTACTACTATT-TTATGATTTCATGTATGATACTGAATCTAAT
	melanantha	GGATCCAATAGTAGTAATTACTACTATTATTATTATTTCATGTATGATACTGAATCTAAT
	eurychila	GGATCTAATAGTAGTAATTACTACTATTATTATTATTTCATGTATGATACTGAATCTAAT
	tsinjoarivensis2	GGATCTAATAATAGTAATTACTACT---CTTATTATTTCATGTATGATACTGAATCTAAT
	concreta8	GGATCTAATAGTAGTAATTACTACTATTATTATTATTTCATGTATGATACTGAATCTAAT
	golungensis	GGATCTAATAGTAGTAATTACTACTATTATTATTATTTCATGTATGATACTGAATCTAAT
	steudneri	GGATCTAATAGTAGTAATTACTACTATTCTTATTATTTCATGTATGATACTGAATCTAAT
	Phalaenopsis_aphrodite	GGGTCTAATAATAGTAATTACTACTATTCTTATTATTCCATGTATGATACTCAATCTAAT
	concreta5	TGGAATAATCACATTAATAGTTGCATTGATAGTTATCTTCGTTTTGAAATCAGTCTTAAT
	concreta6	TGGAATAATCACATTAATAGTTGCATTGATAGTTATCTTCGTTTTGAAATCAGTCTTAAT
	concreta1	TGGAATAATCACATTAATAGTTGCATTGATAGTTATCTTCGTTTTGAAATCAGTCTTAAT
	concreta3	TGGAATAATCACATTAATAGTTGCATTGATAGTTATCTTCGTTTTGAAATCAGTCTTAAT
	concreta2	TGGAATAATCACATTAATAGTTGCATTGATAGTTATCTTCGTTTTGAAATCAGTCTTAAT
	foliosa1	TGGAATAATCACATTAATAGTTGCATTGATAGTTATCTTCGTTTTGAAATCAGTCTTAAT
	foliosa2	TGGAATAATCACATTAATAGTTGCATTGATAGTTATCTTCGTTTTGAAATCAGTCTTAAT
	estrelensis7	TGGAATAATCACATTAATAGTTGCATTGATAGTTATCTTCGTTTTGAAATCAGTCTTAAT
	concreta4	TGGAATAATCACATTAATAGTTGCATTGATAGTTATCTTCGTTTTGAAATCAGTCTTAAT
	estrelensis1	TGGAATAATCACATTACTAGTTGCATTGATAGTTATCTTCGTTTTGAAATCAGTCTTAAT
	estrelensis11	TGGAATAATCACATTAATAGTTGCATTGATAGTTATCTTCGTTTTGAAATCAGTCTTAAT
	estrelensis10	TGGAATAATCACATTAATAGTTGCATTGATAGTTATCTTCGTTTTGAAATCAGTCTTAAT
	estrelensis13	TGGAATAATCACATTAATAGTTGCATTGATAGTTATCTTCGTTTTGAAATCAGTCTTAAT
	estrelensis12	TGGAATAATCACATTAATAGTTGCATTGATAGTTATCTTCGTTTTGAAATCAGTCTTAAT
	estrelensis4	TGGAATAATCACATTAATAGTTGCATTGATAGTTATCTTCGTTTTGAAATCAGTCTTAAT
	estrelensis14	TGGAATAATCACATTAATAGTTGCATTGATAGTTATCTTCGTTTTGAAATCAGTCTTAAT
	estrelensis5	TGGAATAATCACATTAATAGTTGCATTGATAGTTATCTTCGTTTTGAAATCAGTCTTAAT
	estrelensis6	TGGAATAATCACATTAATAGTTGCATTGATAGTTATCTTCGTTTTGAAATCAGTCTTAAT
	estrelensis3	TGGAATAATCACATTACTAGTTGCATTGATAGTTATCTTCGTTTTGAAATCAGTCTTAAT
	estrelensis2	TGGAATAATCACATTAATAGTTGCATTGATAGTTATCTTCGTTTTGAAATCAGTCTTAAT
	estrelensis9	TGGAATAATCACATTACTAGTTGCATTGATAGTTATCTTCGTTTTGAAATCAGTCTTAAT
	estrelensis8	TGGAATAATCACATTAATAGTTGCATTGATAGTTATCTTCGTTTTGAAATCAGTCTTAAT
	concreta7	TGGAATAATCACATTAATAGTTGCATTGATAGTTATCTTCGTTTTGAAATCAGTCTTAAT
	modesta	TGGAATAATCACATTAATAGTTGCATTGATAGTTATCTTCGTTTTGAAATCAGTCTTAAT
	dolichophylla	TGGAATAATCACATTAATAGTTGCATTGATAGTTATCTTCGTTTTGAAATCAGTCTTAAT
	tessellata2	TGGAATAATCACATTAATAGTTGCATTGATAGTTATCTTCGTTTTGAAATCAGTCTTAAT
	bicolor	TGGAATAATCACATTAATAGTTGCATTGATAGTTATCTTCGTTTTGAAATCAGTCTTAAT
	concreta9	TGGAATAATCACATTAATAGTTGCATTGATAGTTATCTTCGTTTTGAAATCAGTCTTAAT
	odorata2	TGGAATAATCACATTAATAGTTGCATTGATAGTTATCTTCGTTTTGAAATCAGTCTTAAT
	odorata1	TGGAATAATCACATTAATAGTTGCATTGATAGTTATCTTCGTTTTGAAATCAGTCTTAAT
	tesselata1	TGGAATAATCACATTAATAGTTGCATTGATAGTTATCTTCGTTTTGAAATCAGTCTTAAT
	humbertii1	TGGAATAATCACATTAATAGTTGCATTGATAGTTATCTTCGTTTTGAAATCAGTCTTAAT
	humertii2	TGGAATAATCACATTAATAGTTGCATTGATAGTTATCTTCGTTTTGAAATCAGTCTTAAT
	oreocharis1	TGGAATAATCACATTAATAGTTGCATTGATAGTTATCTTCGTTTTGAAATCAGTCTTAAT
	melanantha	TGGAATAATCACATTAATAGTTGCATTGATAGTTATCTTCGTTTTGAAATCAGTCTTAAT
	eurychila	TGGAATAATCACATTCATAGTTGCATTGATAGTTATCTTCGTTTTGAAATCAGTCTTAAT
	tsinjoarivensis2	TGGAATAATCACATTAATAGTTGCATTGATAGTTTTCTTCGTTTTGAAATCAGTCTTAAT
	concreta8	TGGAATAATCACATTAATAGTTGCATTGATAGTTATCTTCGTTTTGAAATCAGTCTTAAT
	golungensis	TGGAATAATCACATTAATAGTTGCATTGATAGTTATCTTCGTTTTGAAATCAGTCTTAAT
	steudneri	TGGAATAATCACATTAATAGTTGCATTGATAGTTATCTTCGTTTTGAAATCAGTCTTAAT
	Phalaenopsis_aphrodite	TGGAATAATCACATTAATAGTTGCATTGATAGTTATCTTCGCTTTGAAATCAGTCTTAAT
	concreta5	AGTGACATTTACAGTGGTGTCGACAGTTACATTTCTAGTTTCATTTGTACGGAAAACACA
	concreta6	AGTGACATTTACAGTGGTGTCGACAGTTACATTTCTAGTTTCATTTGTACGGAAAACACA
	concreta1	AGTGACATTTACAGTGGTGTCGACAGTTACATTTCTAGTTTCATTTGTACGGAAAACACA
	concreta3	AGTGACATTTACAGTGGTGTCGACAGTTACATTTCTAGTTTCATTTGTACGGAAAACACA
	concreta2	AGTGACATTTACAGTGGTGTCGACAGTTACATTTCTAGTTTCATTTGTACGGAAAACACA
	foliosa1	AGTGACATTTACAGTGGTGTCGACAGTTACATTTCTAGTTTCATTTGTACGGAAAACACA
	foliosa2	AGTGACATTTACAGTGGTGTCGACAGTTACATTTCTAGTTTCATTTGTACGGAAAACACA
	estrelensis7	AGTGACATTTACAGTGGTGTCGACAGTTACATTTCTAGTTTCATTTGTACGGAAAACACA
	concreta4	AGTGACATTTACAGTGGTGTCGACAGTTACATTTCTAGTTTCATTTGTACGGAAAACACA
	estrelensis1	AGTGACATTTACAGTGGTGTCGACAGTTACATTTCTAGTTTCATTTGTACGGAAAACACA
	estrelensis11	AGTGACATTTACAGTGGTGTCGACAGTTACATTTCTAGTTTCATTTGTACGGAAAACACA
	estrelensis10	AGTGACATTTACAGTGGTGTCGACAGTTACATTTCTAGTTTCATTTGTACGGAAAACACA
	estrelensis13	AGTGACATTTACAGTGGTGTCGACAGTTACATTTCTAGTTTCATTTGTACGGAAAACACA
	estrelensis12	AGTGACATTTACAGTGGTGTCGACAGTTACATTTCTAGTTTCATTTGTACGGAAAACACA
	estrelensis4	AGTGACATTTACAGTGGTGTCGACAGTTACATTTCTAGTTTCATTTGTACGGAAAACACA
	estrelensis14	AGTGACATTTACAGTGGTGTCGACAGTTACATTTCTAGTTTCATTTGTACGGAAAACACA
	estrelensis5	AGTGACATTTACAGTGGTGTCGACAGTTACATTTCTAGTTTCATTTGTACGGAAAACACA
	estrelensis6	AGTGACATTTACAGTGGTGTCGACAGTTACATTTCTAGTTTCATTTGTACGGAAAACACA
	estrelensis3	AGTGACATTTACAGTGGTGTCGACAGTTACATTTCTAGTTTCATTTGTACGGAAAACACA
	estrelensis2	AGTGACATTTACAGTGGTGTCGACAGTTACATTTCTAGTTTCATTTGTACGGAAAACACA
	estrelensis9	AGTGACATTTACAGTGGTGTCGACAGTTACATTTCTAGTTTCATTTGTACGGAAAACACA
	estrelensis8	AGTGACATTTACAGTGGTGTCGACAGTTACATTTCTAGTTTCATTTGTACGGAAAACACA
	concreta7	AGTGACATTTACAGTGGTGTCGACAGTTACATTTCTAGTTTCATTTGTACGGAAAACACA
	modesta	AGTGACATTTACAGTGGTGTCGACAGTTACATTTCTAGTTTCATTTGTACGGAAAACACA
	dolichophylla	AGTGACATTTACAGTGGTGTCGACAGTTACATTTCTAGTTTCATTTGTACGGAAAACACA
	tessellata2	AGTGACATTTACAGTGGTGTCGACAGTTACATTTCTAGTTTCATTTGTACGGAAAACACA
	bicolor	AGTGACATTTACAGTGGTGTCGACAGTTACATTTCTAGTTTCATTTGTACGGAAAACACA
	concreta9	AGTGACATTTACAGTGGTGTCGACAGTTACATTTCTAGTTTCATTTGTACGGAAAACACA
	odorata2	AGTGACATTTACAGTGGTGTCGACAGTTACATTTCTAGTTTCATTTGTACGGAAAACACA
	odorata1	AGTGACATTTACAGTGGTGTCGACAGTTACATTTCTAGTTTCATTTGTACGGAAAACACA
	tesselata1	AGTGACATTTACAGTGGTGTCGACAGTTACATTTCTAGTTTCATTTGTACGGAAAACACA
	humbertii1	AGTGACATTTACAGTGGTGTCGACAGTTACATTTCTAGTTTCATTTGTACGGAAAACACA
	humertii2	AGTGACATTTACAGTGGTGTCGACAGTTACATTTCTAGTTTCATTTGTACGGAAAACACA
	oreocharis1	AGTGACATTTACAGTGGTGTCGACAGTTACATTTCGAATTTCATTTGTACGGAAAACACA
	melanantha	AGTGACATTTACAGTGGTGTCGACAGTTACATTTCTAGTTTCATTTGTACGGAAAACACA
	eurychila	AGTGACATTTACAGTGGTGTCGACAGTTACATTTCTAGTTTCATTTGTACGGAAAACACA
	tsinjoarivensis2	AGTGACATTTACAGTGGTGTCGACAGTTACATTTCTAGTTTCATTTGTACGGAAAACATA
	concreta8	AGTGACATTTACAGTGGTGTCGACAGTTACATTTCTAGTTTCATTTGTACGGAAAACACA
	golungensis	AGTGACATTTACAGTGGTGTCGACAGTTACATTTCTAGTTTCATTTGTACGGAAAATACA
	steudneri	AGTGACATTTACAGTGGTGTCGACAGTTACATTTCTAGTTTCATTTGTACGGAAAACACA
	Phalaenopsis_aphrodite	AGTGACATTTACAGTGATATCGACAGTTACATTTCTAGTTTCATTTGTACGGAAAGTACA
	concreta5	AGTAGTATTGAAA-TTGTACGGAAAACACAAGTAGTATTGAAAGTGGAAATTCTAGTATC
	concreta6	AGTAGTATTGAAA-TTGTACGGAAAACACAAGTAGTATTGAAAGTGGAAATTCTAGTATC
	concreta1	AGTAGTATTGAAA-TTGTACGGAAAACACAAGTAGTATTGAAAGTGGAAATTCTAGTATC
	concreta3	AGTAGTATTGAAA-TTGTACGGAAAACACAAGTAGTATTGAAAGTGGAAATTCTAGTATC
	concreta2	AGTAGTATTGAAA-TTGTACGGAAAACACAAGTAGTATTGAAAGTGGAAATTCTAGTATC
	foliosa1	AGTAGTATTGAAA-TTGTACGGAAAACACAAGTAGTATTGAAAGTGGAAATTCTAGTATC
	foliosa2	AGTAGTATTGAAA-TTGTACGGAAAACACAAGTAGTATTGAAAGTGGAAATTCTAGTATC
	estrelensis7	AGTAGTATTGAAA-TTGTACGGAAAACACAAGTAGTATTGAAAGTGGAAATTCTAGTATC
	concreta4	AGTAGTATTGAAA-TTGTACGGAAAACACAAGTAGTATTGAAAGTGGAAATTCTAGTATC
	estrelensis1	AGTAGTATTGAAA-TTGTACGGAAAACACAAGTAGTATTGAAAGTGGAAATTCTAGTATC
	estrelensis11	AGTAGTATTGAAA-TTGTACGGAAAACACAAGTAGTATTGAAAGTGGAAATTCTAGTATC
	estrelensis10	AGTAGTATTGAAA-TTGTACGGAAAACACAAGTAGTATTGAAAGTGGAAATTCTAGTATC
	estrelensis13	AGTAGTATTGAAA-TTGTACGGAAAACACAAGTAGTATTGAAAGTGGAAATTCTAGTATC
	estrelensis12	AGTAGTATTGAAA-TTGTACGGAAAACACAAGTAGTATTGAAAGTGGAAATTCTAGTATC
	estrelensis4	AGTAGTATTGAAA-TTGTACGGAAAACACAAGTAGTATTGAAAGTGGAAATTCTAGTATC
	estrelensis14	AGTAGTATTGAAA-TTGTACGGAAAACACAAGTAGTATTGAAAGTGGAAATTCTAGTATC
	estrelensis5	AGTAGTATTGAAA-TTGTACGGAAAACACAAGTAGTATTGAAAGTGGAAATTCTAGTATC
	estrelensis6	AGTAGTATTGAAA-TTGTACGGAAAACACAAGTAGTATTGAAAGTGGAAATTCTAGTATC
	estrelensis3	AGTAGTATTGAAA-TTGTACGGAAAACACAAGTAGTATTGAAAGTGGAAATTCTAGTATC
	estrelensis2	AGTAGTATTGAAA-TTGTACGGAAAACACAAGTAGTATTGAAAGTGGAAATTCTAGTATC
	estrelensis9	AGTAGTATTGAAA-TTGTACGGAAAACACAAGTAGTATTGAAAGTGGAAATTCTAGTATC
	estrelensis8	AGTAGTATTGAAA-TTGTACGGAAAACACAAGTAGTATTGAAAGTGGAAATTCTAGTATC
	concreta7	AGTAGTATTGAAA-TTGTACGGAAAACACAAGTAGTATTGAAAGTGGAAATTCTAGTATC
	modesta	AGTAGTATTGAAA-TTGTACGGAAAACACAAGTAGTATTGAAAGTGGAAATTCTAGTATC
	dolichophylla	AGTAGTATTGAAA-TTGTACGGAAAACACAAGTAGTATTGAAAGTGGAAATTCTAGTATC
	tessellata2	AGTAGTATTGAAA-TTGTACGGAAAACACAAGTAGTATTGAAAGTGGAAATTCTAGTATC
	bicolor	AGTAGTATTGAAA-TTGTACGGAAAACACAAGTAGTATTGAAAGTGGAAATTCTAGTATC
	concreta9	AGTAGTATTGAAA-TTGTACGGAAAACACAAGTAGTATTGAAAGTGGAAATTCTAGTATC
	odorata2	AGTAGTATTGAAA-TTGTACGGAAAACACAAGTAGTATTGAAAGTGGAAATTCTAGTATC
	odorata1	AGTAGTATTGAAA-TTGTACGGAAAACACAAGTAGTATTGAAAGTGGAAATTCTAGTATC
	tesselata1	AGTAGTATTGAAA-TTGTACGGAAAACACAAGTAGTATTGAAAGTGGAAATTCTAGTATC
	humbertii1	AGTAGTATTGAAA-TTGTACGGAAAACACAAGTAGTATTGAAAGTGGAAATTTTAGTATC
	humertii2	AGTAGTATTGAAA-TTGTACGGAAAACACAAGTAGTATTGAAAGTGGAAATTTTAGTATC
	oreocharis1	AGTAGTATTGAAA-TTGTACGGAAAACACAAGTAGTATTGAAAGTGGAAATTTTAGTATC
	melanantha	AGTAGTATTGAAA-TTGTACGGAAAACACAAGTAGTATTGAAAGTGGAAATTCTAGTATC
	eurychila	AGTAGTATTGAAA-TTGTACGGAAAACACAAGTAGTATTGAAAGTGGAAATTCTAGTATC
	tsinjoarivensis2	AGTAGTATTGAAA-TTGTACGGAAAACATAAGTAGTATTGAAAGTGGAAATTCTAGTATC
	concreta8	AGTAGTATTGAAA-TTGTACGGAAAACACAAGTAGTATTGAAAGTGGAAATTCTAGTATC
	golungensis	AGTAGTATTGAAA-TTGTACGGAAAATACAAGTAGTATTGAAAGTGGAAATTCTAGTATC
	steudneri	AGTAGTATTGAAA-TTGTACGGAAAACACAAGTAGTATTGAAAGTGGAAATTCTAGTATC
	Phalaenopsis_aphrodite	AGTAGTATTGAAAATTGTACGGAAAGTACAAGTAGTATTGAAAATGGAAATTCTAGTATC
	concreta5	AAAACTAGTAGCAGTTATTTCAATAGAAAAGAAAAATCTAATGATTTTGATATAAATACA
	concreta6	AAAACTAGTAGCAGTTATTTCAATAGAAAAGAAAAATCTAATGATTTTGATATAAATACA
	concreta1	AAAACTAGTAGCAGTTATTTCAATAGAAAAGAAAAATCTAATGATTTTGATATAAATACA
	concreta3	AAAACTAGTAGCAGTTATTTCAATAGAAAAGAAAAATCTAATGATTTTGATATAAATACA
	concreta2	AAAACTAGTAGCAGTTATTTCAATAGAAAAGAAAAATCTAATGATTTTGATATAAATACA
	foliosa1	AAAACTAGTAGCAGTTATTTCAATAGAAAAGAAAAATCTAATGATTTTGATATAAATACA
	foliosa2	AAAACTAGTAGCAGTTATTTCAATAGAAAAGAAAAATCTAATGATTTTGATATAAATACA
	estrelensis7	AAAACTAGTAGCAGTTATTTCAATAGAAAAGAAAAATCTAATGATTTTGATATAAATACA
	concreta4	AAAACTAGTAGCAGTTATTTCAATAGAAAAGAAAAATCTAATGATTTTGATATAAATACA
	estrelensis1	AAAACTAGTAGCAGTTATTTCAATAGAAAAGAAAAATCTAATGATTTTGATATAAATACA
	estrelensis11	AAAACTAGTAGCAGTTATTTCAATAGAAAAGAAAAATCTAATGATTTTGATATAAATACA
	estrelensis10	AAAACTAGTAGCAGTTATTTCAATAGAAAAGAAAAATCTAATGATTTTGATATAAATACA
	estrelensis13	AAAACTAGTAGCAGTTATTTCAATAGAAAAGAAAAATCTAATGATTTTGATATAAATACA
	estrelensis12	AAAACTAGTAGCAGTTATTTCAATAGAAAAGAAAAATCTAATGATTTTGATATAAATACA
	estrelensis4	AAAACTAGTAGCAGTTATTTCAATAGAAAAGAAAAATCTAATGATTTTGATATAAATACA
	estrelensis14	AAAACTAGTAGCAGTTATTTCAATAGAAAAGAAAAATCTAATGATTTTGATATAAATACA
	estrelensis5	AAAACTAGTAGCAGTTATTTCAATAGAAAAGAAAAATCTAATGATTTTGATATAAATACA
	estrelensis6	AAAACTAGTAGCAGTTATTTCAATAGAAAAGAAAAATCTAATGATTTTGATATAAATACA
	estrelensis3	AAAACTAGTAGCAGTTATTTCAATAGAAAAGAAAAATCTAATGATTTTGATATAAATACA
	estrelensis2	AAAACTAGTAGCAGTTATTTCAATAGAAAAGAAAAATCTAATGATTTTGATATAAATACA
	estrelensis9	AAAACTAGTAGCAGTTATTTCAATAGAAAAGAAAAATCTAATGATTTTGATATAAATACA
	estrelensis8	AAAACTAGTAGCAGTTATTTCAATAGAAAAGAAAAATCTAATGATTTTGATATAAATACA
	concreta7	AAAACTAGTAGCAGTTATTTCAATAGAAAAGAAAAATCTAATGATTTTGATATAAATACA
	modesta	AAAACTAGTAGCAGTTATTTCAATAGAAAAGAAAAATCTAATGATTTTGATATAAATACA
	dolichophylla	AAAACTAGTAGCAGTTATTTCAATAGAAAAGAAAAATCTAATGATTTTGATATAAATACA
	tessellata2	AAAACTAGTAGCAGTTATTTCAATAGAAAAGAAAAATCTAATGATTTTGATATAAATACA
	bicolor	AAAACTAGTAGCAGTTATTTCAATAGAAAAGAAAAATCTAATGATTTTGATATAAATACA
	concreta9	AAAACTAGTAGCAGTTATTTCAATAGAAAAGAAAAATCTAATGATTTTGATATAAATACA
	odorata2	AAAACTAGTAGCAGTTATTTCAATAGAAAAGAAAAATCTAATGATTTTGATATAAATACA
	odorata1	AAAACTAGTAGCAGTTATTTCAATAGAAAAGAAAAATCTAATGATTTTGATATAAATACA
	tesselata1	AAAACTAGTAGCAGTTATTTCAATAGAAAAGAAAAATCTAATGATTTTGATATAAATACA
	humbertii1	AAAACTAGTAACAGTTATTTCAATAGAAAAGAAAAATCTAATGATTTTGATATAAATACA
	humertii2	AAAACTAGTAACAGTTATTTCAATAGAAAAGAAAAATCTAATGATTTTGATATAAATACA
	oreocharis1	AAAACTAGTAGCAGTTATTTCAATAGAAAAGAAAAATCTAATGATTTTGATATAAATACA
	melanantha	AAAACTAGTAGCAGTTATTTCAATAGAAAAGAAAAATCTAATGATTTTGATATAAATACA
	eurychila	AAAACTAGTAGCAGTTATTTCAATATAAAAGAAAAATCTAATGATTTTGATATAAATACA
	tsinjoarivensis2	AAAACTAGTAGCAGTTATTTCAATAGAAAAGAAAAATCTAATGATTTTGATATAAATACA
	concreta8	AAAACTAGTAGCAGTTATTTCAATAGAAAAGAAAAATCTAATGATTTTGATATAAATACA
	golungensis	AAAACTAGTAGCAGTTATTTCAATAGAAAAGAAAAATCTAATGATTTTGATATAAATACA
	steudneri	AAAACTAGTAGCAGTTATTTCAATAGAAAAGAAAAATCTAATGATTTTGATATAAATACA
	Phalaenopsis_aphrodite	AAAACTAGTAGCAGTTATTTCAATAGAATAGAAAAATCTAATGATTTCGATCTAAATACA
	concreta5	AAATACAAAGAGTTATGGGTTCAATGTGAGAATTGTTATGGATTAAATTATAAAAAATTT
	concreta6	AAATACAAAGAGTTATGGGTTCAATGTGAGAATTGTTATGGATTAAATTATAAAAAATTT
	concreta1	AAATACAAAGAGTTATGGGTTCAATGTGAGAATTGTTATGGATTAAATTATAAAAAATTT
	concreta3	AAATACAAAGAGTTATGGGTTCAATGTGAGAATTGTTATGGATTAAATTATAAAAAATTT
	concreta2	AAATACAAAGAGTTATGGGTTCAATGTGAGAATTGTTATGGATTAAATTATAAAAAATTT
	foliosa1	AAATACAAAGAGTTATGGGTTCAATGTGAGAATTGTTATGGATTAAATTATAAAAAATTT
	foliosa2	AAATACAAAGAGTTATGGGTTCAATGTGAGAATTGTTATGGATTAAATTATAAAAAATTT
	estrelensis7	AAATACAAAGAGTTATGGGTTCAATGTGAGAATTGTTATGGATTAAATTATAAAAAATTT
	concreta4	AAATACAAAGAGTTATGGGTTCAATGTGAGAATTGTTATGGATTAAATTATAAAAAATTT
	estrelensis1	AAATACAAAGAGTTATGGGTTCAATGTGAGAATTGTTATGGATTAAATTATAAAAAATTT
	estrelensis11	AAATACAAAGAGTTATGGGTTCAATGTGAGAATTGTTATGGATTAAATTATAAAAAATTT
	estrelensis10	AAATACAAAGAGTTATGGGTTCAATGTGAGAATTGTTATGGATTAAATTATAAAAAATTT
	estrelensis13	AAATACAAAGAGTTATGGGTTCAATGTGAGAATTGTTATGGATTAAATTATAAAAAATTT
	estrelensis12	AAATACAAAGAGTTATGGGTTCAATGTGAGAATTGTTATGGATTAAATTATAAAAAATTT
	estrelensis4	AAATACAAAGAGTTATGGGTTCAATGTGAGAATTGTTATGGATTAAATTATAAAAAATTT
	estrelensis14	AAATACAAAGAGTTATGGGTTCAATGTGAGAATTGTTATGGATTAAATTATAAAAAATTT
	estrelensis5	AAATACAAAGAGTTATGGGTTCAATGTGAGAATTGTTATGGATTAAATTATAAAAAATTT
	estrelensis6	AAATACAAAGAGTTATGGGTTCAATGTGAGAATTGTTATGGATTAAATTATAAAAAATTT
	estrelensis3	AAATACAAAGAGTTATGGGTTCAATGTGAGAATTGTTATGGATTAAATTATAAAAAATTT
	estrelensis2	AAATACAAAGAGTTATGGGTTCAATGTGAGAATTGTTATGGATTAAATTATAAAAAATTT
	estrelensis9	AAATACAAAGAGTTATGGGTTCAATGTGAGAATTGTTATGGATTAAATTATAAAAAATTT
	estrelensis8	AAATACAAAGAGTTATGGGTTCAATGTGAGAATTGTTATGGATTAAATTATAAAAAATTT
	concreta7	AAATACAAAGAGTTATGGGTTCAATGTGAGAATTGTTATGGATTAAATTATAAAAAATTT
	modesta	AAATACAAAGAGTTATGGGTTCAATGTGAGAATTGTTATGGATTAAATTATAAAAAATTT
	dolichophylla	AAATACAAAGAGTTATGGGTTCAATGTGAGAATTGTTATGGATTAAATTATAAAAAATTT
	tessellata2	AAATACAAAGAGTTATGGGTTCAATGTGAGAATTGTTATGGATTAAATTATAAAAAATTT
	bicolor	AAATACAAAGAGTTATGGGTTCAATGTGAGAATTGTTATGGATTAAATTATAAAAAATTT
	concreta9	AAATACAAAGAGTTATGGGTTCAATGTGAGAATTGTTATGGATTAAATTATAAAAAATTT
	odorata2	AAATACAAAGAGTTATGGGTTCAATGTGAGAATTGTTATGGATTAAATTATAAAAAATTT
	odorata1	AAATACAAAGAGTTATGGGTTCAATGTGAGAATTGTTATGGATTAAATTATAAAAAATTT
	tesselata1	AAATACAAAGAGTTATGGGTTCAATGTGAGAATTGTTATGGATTAAATTATAAAAAATTT
	humbertii1	AAATACAAAGAGTTATGGGTTCAATGTGAGAATTGTTATGGATTAAATTATAAAAAATTT
	humertii2	AAATACAAAGAGTTATGGGTTCAATGTGAGAATTGTTATGGATTAAATTATAAAAAATTT
	oreocharis1	AAATACAAAGAGTTATGGGTTCAATGTGAGAATTGTTATGGATTAAATTATAAAAAATTT
	melanantha	AAATACAAAGAGTTATGGGTTCAATGTGAGAATTGTTATGGATTAAATTATAAAAAATTT
	eurychila	AAATACAAAGAGTTATGGGTTCAATGTGAGAATTGTTATGGATTAAATTATAAAAAATTT
	tsinjoarivensis2	AAATACAAAGAGTTATGGGTTCAATGTGAGAATTGTTATGGATTAAATTATAAAAAATTT
	concreta8	AAATACAAAGAGTTATGGGTTCAATGTGAGAATTGTTATGGATTAAATTATAAAAAATTT
	golungensis	AAATACAAAGAGTTATGGGTTCAATGTGAGAATTGTTATGGATTAAATTATAAAAAATTT
	steudneri	AAATACAAAGAGTTATGGGTTCAATGTGAGAATTGTTATGGATTAAATTATAAAAAATTT
	Phalaenopsis_aphrodite	AAATACAAACAGTTATGGGTTCAATGTGAAAATTGTTATGGATTAAATTATAAAAAATTT
	concreta5	TTTAGTTCAAAAATGAATATTTGTGAACACTGTGGATATCATTTGAAAATGAGTAGTTCA
	concreta6	TTTAGTTCAAAAATGAATATTTGTGAACACTGTGGATATCATTTGAAAATGAGTAGTTCA
	concreta1	TTTAGTTCAAAAATGAATATTTGTGAACACTGTGGATATCATTTGAAAATGAGTAGTTCA
	concreta3	TTTAGTTCAAAAATGAATATTTGTGAACACTGTGGATATCATTTGAAAATGAGTAGTTCA
	concreta2	TTTAGTTCAAAAATGAATATTTGTGAACACTGTGGATATCATTTGAAAATGAGTAGTTCA
	foliosa1	TTTAGTTCAAAAATGAATATTTGTGAACACTGTGGATATCATTTGAAAATGAGTAGTTCA
	foliosa2	TTTAGTTCAAAAATGAATATTTGTGAACACTGTGGATATCATTTGAAAATGAGTAGTTCA
	estrelensis7	TTTAGTTCAAAAATGAATATTTGTGAACACTGTGGATATCATTTGAAAATGAGTAGTTCA
	concreta4	TTTAGTTCAAAAATGAATATTTGTGAACACTGTGGATATCATTTGAAAATGAGTAGTTCA
	estrelensis1	TTTAGTTCAAAAATGAATATTTGTGAACACTGTGGATATCATTTGAAAATGAGTAGTTCA
	estrelensis11	TTTAGTTCAAAAATGAATATTTGTGAACACTGTGGATATCATTTGAAAATGAGTAGTTCA
	estrelensis10	TTTAGTTCAAAAATGAATATTTGTGAACACTGTGGATATCATTTGAAAATGAGTAGTTCA
	estrelensis13	TTTAGTTCAAAAATGAATATTTGTGAACACTGTGGATATCATTTGAAAATGAGTAGTTCA
	estrelensis12	TTTAGTTCAAAAATGAATATTTGTGAACACTGTGGATATCATTTGAAAATGAGTAGTTCA
	estrelensis4	TTTAGTTCAAAAATGAATATTTGTGAACACTGTGGATATCATTTGAAAATGAGTAGTTCA
	estrelensis14	TTTAGTTCAAAAATGAATATTTGTGAACACTGTGGATATCATTTGAAAATGAGTAGTTCA
	estrelensis5	TTTAGTTCAAAAATGAATATTTGTGAACACTGTGGATATCATTTGAAAATGAGTAGTTCA
	estrelensis6	TTTAGTTCAAAAATGAATATTTGTGAACACTGTGGATATCATTTGAAAATGAGTAGTTCA
	estrelensis3	TTTAGTTCAAAAATGAATATTTGTGAACACTGTGGATATCATTTGAAAATGAGTAGTTCA
	estrelensis2	TTTAGTTCAAAAATGAATATTTGTGAACACTGTGGATATCATTTGAAAATGAGTAGTTCA
	estrelensis9	TTTAGTTCAAAAATGAATATTTGTGAACACTGTGGATATCATTTGAAAATGAGTAGTTCA
	estrelensis8	TTTAGTTCAAAAATGAATATTTGTGAACACTGTGGATATCATTTGAAAATGAGTAGTTCA
	concreta7	TTTAGTTCAAAAATGAATATTTGTGAACACTGTGGATATCATTTGAAAATGAGTAGTTCA
	modesta	TTTAGTTCAAAAATGAATATTTGTGAACACTGTGGATATCATTTGAAAATGAGTAGTTCA
	dolichophylla	TTTAGTTCAAAAATGAATATTTGTGAACACTGTGGATATCATTTGAAAATGAGTAGTTCA
	tessellata2	TTTAGTTCAAAAATGAATATTTGTGAACACTGTGGATATCATTTGAAAATGAGTAGTTCA
	bicolor	TTTAGTTCAAAAATGAATATTTGTGAACACTGTGGATATCATTTGAAAATGAGTAGTTCA
	concreta9	TTTAGTTCAAAAATGAATATTTGTGAACACTGTGGATATCATTTGAAAATGAGTAGTTCA
	odorata2	TTTAGTTCAAAAATGAATATTTGTGAACACTGTGGATATCATTTGAAAATGAGTAGTTCA
	odorata1	TTTAGTTCAAAAATGAATATTTGTGAACACTGTGGATATCATTTGAAAATGAGTAGTTCA
	tesselata1	TTTAGTTCAAAAATGAATATTTGTGAACACTGTGGATATCATTTGAAAATGAGTAGTTCA
	humbertii1	TTTAGTTCAAAAATGAATATTTGTGAACACTGTGGATATCATTTGAAAATGAGTAGTTCA
	humertii2	TTTAGTTCAAAAATGAATATTTGTGAACACTGTGGATATCATTTGAAAATGAGTAGTTCA
	oreocharis1	TTTAGTTCAAAAATGAATATTTGTGAACACTGTGGATATCATTTGAAAATGAGTAGTTCA
	melanantha	TTTAGTTCAAAAATGAATATTTGTGAACACTGTGGATATCATTTGAAAATGAGTAGTTCA
	eurychila	TTTAGTTCAAAAATGAATATTTGTGAACACTGTGGATATCATTTGAAAATGAGTAGTTCA
	tsinjoarivensis2	TTTAGTTCAAAAATGAATATTTGTGAACACTGTGGATATCATTTGAAAATGAGTAGTTCA
	concreta8	TTTAGTTCAAAAATGAATATTTGTGAACACTGTGGATATCATTTGAAAATGAGTAGTTCA
	golungensis	TTTAGTTCAAAAATGAATATTTGTGAACACTGTGGATATCATTTGAAAATGAGTAGTTCA
	steudneri	TTTAGTTCAAAAATGAATATTTGTGAACACTGTGGATATCATTTGAAAATGAGTAGTTCA
	Phalaenopsis_aphrodite	TTTAGTTCAAAAATGAATATTTGTGAATACTGCGGATATCATTTGAAAATGAGTAGTTCA
	concreta5	GATAGAATCGAACTCTTTATTGATCCTGGCACTTGGGAACCTATGGATGAAGATATGGTC
	concreta6	GATAGAATCGAACTCTTTATTGATCCTGGCACTTGGGAACCTATGGATGAAGATATGGTC
	concreta1	GATAGAATCGAACTCTTTATTGATCCTGGCACTTGGGAACCTATGGATGAAGATATGGTC
	concreta3	GATAGAATCGAACTCTTTATTGATCCTGGCACTTGGGAACCTATGGATGAAGATATGGTC
	concreta2	GATAGAATCGAACTCTTTATTGATCCTGGCACTTGGGAACCTATGGATGAAGATATGGTC
	foliosa1	GATAGAATCGAACTCTTTATTGATCCTGGCACTTGGGAACCTATGGATGAAGATATGGTC
	foliosa2	GATAGAATCGAACTCTTTATTGATCCTGGCACTTGGGAACCTATGGATGAAGATATGGTC
	estrelensis7	GATAGAATCGAACTCTTTATTGATCCTGGCACTTGGGAACCTATGGATGAAGATATGGTC
	concreta4	GATAGAATCGAACTCTTTATTGATCCTGGCACTTGGGAACCTATGGATGAAGATATGGTC
	estrelensis1	GATAGAATCGAACTCTTTATTGATCCTGGCACTTGGGAACCTATGGATGAAGATATGGTC
	estrelensis11	GATAGAATCGAACTCTTTATTGATCCTGGCACTTGGGAACCTATGGATGAAGATATGGTC
	estrelensis10	GATAGAATCGAACTCTTTATTGATCCTGGCACTTGGGAACCTATGGATGAAGATATGGTC
	estrelensis13	GATAGAATCGAACTCTTTATTGATCCTGGCACTTGGGAACCTATGGATGAAGATATGGTC
	estrelensis12	GATAGAATCGAACTCTTTATTGATCCTGGCACTTGGGAACCTATGGATGAAGATATGGTC
	estrelensis4	GATAGAATCGAACTCTTTATTGATCCTGGCACTTGGGAACCTATGGATGAAGATATGGTC
	estrelensis14	GATAGAATCGAACTCTTTATTGATCCTGGCACTTGGGAACCTATGGATGAAGATATGGTC
	estrelensis5	GATAGAATCGAACTCTTTATTGATCCTGGCACTTGGGAACCTATGGATGAAGATATGGTC
	estrelensis6	GATAGAATCGAACTCTTTATTGATCCTGGCACTTGGGAACCTATGGATGAAGATATGGTC
	estrelensis3	GATAGAATCGAACTCTTTATTGATCCTGGCACTTGGGAACCTATGGATGAAGATATGGTC
	estrelensis2	GATAGAATCGAACTCTTTATTGATCCTGGCACTTGGGAACCTATGGATGAAGATATGGTC
	estrelensis9	GATAGAATCGAACTCTTTATTGATCCTGGCACTTGGGAACCTATGGATGAAGATATGGTC
	estrelensis8	GATAGAATCGAACTCTTTATTGATCCTGGCACTTGGGAACCTATGGATGAAGATATGGTC
	concreta7	GATAGAATCGAACTCTTTATTGATCCTGGCACTTGGGAACCTATGGATGAAGATATGGTC
	modesta	GATAGAATCGAACTCTTTATTGATCCTGGCACTTGGGAACCTATGGATGAAGATATGGTC
	dolichophylla	GATAGAATCGAACTCTTTATTGATCCTGGCACTTGGGAACCTATGGATGAAGATATGGTC
	tessellata2	GATAGAATCGAACTCTTTATTGATCCTGGCACTTGGGAACCTATGGATGAAGATATGGTC
	bicolor	GATAGAATCGAACTCTTTATTGATCCTGGCACTTGGGAACCTATGGATGAAGATATGGTC
	concreta9	GATAGAATCGAACTCTTTATTGATCCTGGCACTTGGGAACCTATGGATGAAGATATGGTC
	odorata2	GATAGAATCGAACTCTTTCTTGATCCTGGCACTTGGGAACCTATGGATGAAGATATGGTC
	odorata1	GATAGAATCGAACTCTTTCTTGATCCTGGCACTTGGGAACCTATGGATGAAGATATGGTC
	tesselata1	GATAGAATCGAACTCTTTATTGATCCTGGCACTTGGGAACCTATGGATGAAGATATGGTC
	humbertii1	GATAGAATCGAACTCTTTATTGATCCTGGCACTTGGGAACCTATGGATGAAGATATGGTC
	humertii2	GATAGAATCGAACTCTTTATTGATCCTGGCACTTGGGAACCTATGGATGAAGATATGGTC
	oreocharis1	GATAGAATCGAACTCTTTATTGATCCTGGCACTTGGGAACCTATGGATGAAGATATGGTC
	melanantha	GATAGAATCGAACTCTTTATTGATCCTGGCACTTGGGAACCTATGGATGAAGATATGGTC
	eurychila	GATAGAATTGAACTCTTTATTGATCCTGGCACTTGGGAACCTATGGATGAAGATATGGTC
	tsinjoarivensis2	GATAGAATCGAACTCTTTATTGATCCTGGCACTTGGGAACCTATGGATGAAGATATGGTC
	concreta8	GATAGAATCGAACTCTTTATTGATCCTGGCACTTGGGAACCTATGGATGAAGATATGGTC
	golungensis	GATAGAATCGAACTCTTTATTGATCCTGGCACTTGGGAACCTATGGATGAAGATATGGTC
	steudneri	GATAGAATGGAACTCTTTATTGATCCTGGCACTTGGGAACCTATGGATGAAGATATGGTC
	Phalaenopsis_aphrodite	GATAGAATTGAACTCTTTATAGATCCTGGCACTTGGGAACCTATGGATGAAGATATGGTC
	concreta5	TCTATAGACCCCATTGAATTTCATTCTATAGACCCCATTGAATTTCATTCAGAGGAGGAA
	concreta6	TCTATAGACCCCATTGAATTTCATTCTATAGACCCCATTGAATTTCATTCAGAGGAGGAA
	concreta1	TCTATAGACCCCATTGAATTTCATTCTATAGACCCCATTGAATTTCATTCAGAGGAGGAA
	concreta3	TCTATAGACCCCATTGAATTTCATTCTATAGACCCCATTGAATTTCATTCAGAGGAGGAA
	concreta2	TCTATAGACCCCATTGAATTTCATTCTATAGACCCCATTGAATTTCATTCAGAGGAGGAA
	foliosa1	TCTATAGACCCCATTGAATTTCATTCTATAGACCCCATTGAATTTCATTCAGAGGAGGAA
	foliosa2	TCTATAGACCCCATTGAATTTCATTCTATAGACCCCATTGAATTTCATTCAGAGGAGGAA
	estrelensis7	TCTATAGACCCCATTGAATTTCATTCTATAGACCCCATTGAATTTCATTCAGAGGAGGAA
	concreta4	TCTATAGACCCCATTGAATTTCATTCTATAGACCCCATTGAATTTCATTCAGAGGAGGAA
	estrelensis1	TCTATAGACCCCATTGAATTTCATTCTATAGACCCCATTGAATTTCATTCAGAGGAGGAA
	estrelensis11	TCTATAGACCCCATTGAATTTCATTCTATAGACCCCATTGAATTTCATTCAGAGGAGGAA
	estrelensis10	TCTATAGACCCCATTGAATTTCATTCTATAGACCCCATTGAATTTCATTCAGAGGAGGAA
	estrelensis13	TCTATAGACCCCATTGAATTTCATTCTATAGACCCCATTGAATTTCATTCAGAGGAGGAA
	estrelensis12	TCTATAGACCCCATTGAATTTCATTCTATAGACCCCATTGAATTTCATTCAGAGGAGGAA
	estrelensis4	TCTATAGACCCCATTGAATTTCATTCTATAGACCCCATTGAATTTCATTCAGAGGAGGAA
	estrelensis14	TCTATAGACCCCATTGAATTTCATTCTATAGACCCCATTGAATTTCATTCAGAGGAGGAA
	estrelensis5	TCTATAGACCCCATTGAATTTCATTCTATAGACCCCATTGAATTTCATTCAGAGGAGGAA
	estrelensis6	TCTATAGACCCCATTGAATTTCATTCTATAGACCCCATTGAATTTCATTCAGAGGAGGAA
	estrelensis3	TCTATAGACCCCATTGAATTTCATTCTATAGACCCCATTGAATTTCATTCAGAGGAGGAA
	estrelensis2	TCTATAGACCCCATTGAATTTCATTCTATAGACCCCATTGAATTTCATTCAGAGGAGGAA
	estrelensis9	TCTATAGACCCCATTGAATTTCATTCTATAGACCCCATTGAATTTCATTCAGAGGAGGAA
	estrelensis8	TCTATAGACCCCATTGAATTTCATTCTATAGACCCCATTGAATTTCATTCAGAGGAGGAA
	concreta7	TCTATAGACCCCATTGAATTTCATTCTATAGACCCCATTGAATTTCATTCAGAGGAGGAA
	modesta	TCTATAGACCCCATTGAATTTCATTCTATAGACCCCATTGAATTTCATTCAGAGGAGGAA
	dolichophylla	TCTATAGACCCCATTGAATTTCATTCTATAGACCCCATTGAATTTCATTCAGAGGAGGAA
	tessellata2	TCTATAGACCCCATTGAATTTCATTCTATAGACCCCATTGAATTTCATTCAGAGGAGGAA
	bicolor	TCTATAGACCCCATTGAATTTCATTCTATAGACCCCATTGAATTTCATTCAGAGGAGGAA
	concreta9	TCTATAGACCCCATTGAATTTCATTCTATAGACCCCATTGAATTTCATTCAGAGGAGGAA
	odorata2	TCTATAGACCCCATTGAATTTCATTCTATAGACCCCATTGAATTTCATTCAGAGGAGGAA
	odorata1	TCTATAGACCCCATTGAATTTCATTCTATAGACCCCATTGAATTTCATTCAGAGGAGGAA
	tesselata1	TCTATAGACCCCATTGAATTTCATTCTATAGACCCCATTGAATTTCATTCAGAGGAGGAA
	humbertii1	TCTATAGACCCCATTGAATTTCATTCTATAGACCCCATTGAATTTCATTCAGAGGAGGAA
	humertii2	TCTATAGACCCCATTGAATTTCATTCTATAGACCCCATTGAATTTCATTCAGAGGAGGAA
	oreocharis1	TCTATAGACCCCATTGAATTTCATTCTATAGACCCCATTGAATTTCATTCAGAGGAGGAA
	melanantha	TCTATAGACCCCATTGAATTTCATTCTATAGACCCCATTGAATTTCATTCAGAGGAGGAA
	eurychila	TCTATAGATCCCATTGAATTTCATTCTATAGATCCCATTGAATTTCATTCAGAGGAGGAA
	tsinjoarivensis2	TCTATAGACCCCATTGAATTTCATTCTATAGACCCCATTGAATTTCATTCAGAGGAGGAA
	concreta8	TCTATAGACCCCATTGAATTTCATTCTATAGACCCCATTGAATTTCATTCAGAGGAGGAA
	golungensis	TCTATAGACCCCATTGAATTTCATTCTATAGACCCCATTGAATTTCATTCAGAGGAGGAA
	steudneri	TCTATAGACCCCATTGAATTTCATTCTATAGACCCCATTGAATTTCATTCAGAGGAGGAA
	Phalaenopsis_aphrodite	TCTATAGACCCCATTGAATTTCATTCAATAGACCCCATTGAATTTCATTCAGAGGAGGAA
	concreta5	CCTTATATAGATCGCATCTCTTTTTATCAAAGAAAAACGGGTTTAACGGAAGCTGTTCAA
	concreta6	CCTTATATAGATCGCATCTCTTTTTATCAAAGAAAAACGGGTTTAACGGAAGCTGTTCAA
	concreta1	CCTTATATAGATCGCATCTCTTTTTATCAAAGAAAAACGGGTTTAACGGAAGCTGTTCAA
	concreta3	CCTTATATAGATCGCATCTCTTTTTATCAAAGAAAAACGGGTTTAACGGAAGCTGTTCAA
	concreta2	CCTTATATAGATCGCATCTCTTTTTATCAAAGAAAAACGGGTTTAACGGAAGCTGTTCAA
	foliosa1	CCTTATATAGATCGCATCTCTTTTTATCAAAGAAAAACGGGTTTAACGGAAGCTGTTCAA
	foliosa2	CCTTATATAGATCGCATCTCTTTTTATCAAAGAAAAACGGGTTTAACGGAAGCTGTTCAA
	estrelensis7	CCTTATATAGATCGCATCTCTTTTTATCAAAGAAAAACGGGTTTAACGGAAGCTGTTCAA
	concreta4	CCTTATATAGATCGCATCTCTTTTTATCAAAGAAAAACGGGTTTAACGGAAGCTGTTCAA
	estrelensis1	CCTTATATAGATCGCATCTCTTTTTATCAAAGAAAAACGGGTTTAACGGAAGCTGTTCAA
	estrelensis11	CCTTATATAGATCGCATCTCTTTTTATCAAAGAAAAACGGGTTTAACGGAAGCTGTTCAA
	estrelensis10	CCTTATATAGATCGCATCTCTTTTTATCAAAGAAAAACGGGTTTAACGGAAGCTGTTCAA
	estrelensis13	CCTTATATAGATCGCATCTCTTTTTATCAAAGAAAAACGGGTTTAACGGAAGCTGTTCAA
	estrelensis12	CCTTATATAGATCGCATCTCTTTTTATCAAAGAAAAACGGGTTTAACGGAAGCTGTTCAA
	estrelensis4	CCTTATATAGATCGCATCTCTTTTTATCAAAGAAAAACGGGTTTAACGGAAGCTGTTCAA
	estrelensis14	CCTTATATAGATCGCATCTCTTTTTATCAAAGAAAAACGGGTTTAACGGAAGCTGTTCAA
	estrelensis5	CCTTATATAGATCGCATCTCTTTTTATCAAAGAAAAACGGGTTTAACGGAAGCTGTTCAA
	estrelensis6	CCTTATATAGATCGCATCTCTTTTTATCAAAGAAAAACGGGTTTAACGGAAGCTGTTCAA
	estrelensis3	CCTTATATAGATCGCATCTCTTTTTATCAAAGAAAAACGGGTTTAACGGAAGCTGTTCAA
	estrelensis2	CCTTATATAGATCGCATCTCTTTTTATCAAAGAAAAACGGGTTTAACGGAAGCTGTTCAA
	estrelensis9	CCTTATATAGATCGCATCTCTTTTTATCAAAGAAAAACGGGTTTAACGGAAGCTGTTCAA
	estrelensis8	CCTTATATAGATCGCATCTCTTTTTATCAAAGAAAAACGGGTTTAACGGAAGCTGTTCAA
	concreta7	CCTTATATAGATCGCATCTCTTTTTATCAAAGAAAAACGGGTTTAACGGAAGCTGTTCAA
	modesta	CCTTATATAGATCGCATCTCTTTTTATCAAAGAAAAACGGGTTTAACGGAAGCTGTTCAA
	dolichophylla	CCTTATATAGATCGCATCTCTTTTTATCAAATAAAAACGGGTTTAACGGAAGCTGTTCAA
	tessellata2	CCTTATATAGATCGCATCTCTTTTTATCAAAGAAAAACGGGTTTAACGGAAGCTGTTCAA
	bicolor	CCTTATATAGATCGCATCTCTTTTTATCAAAGAAAAACGGGTTTAACGGAAGCTGTTCAA
	concreta9	CCTTATATAGATCGCATCTCTTTTTATCAAAGAAAAACGGGTTTAACGGAAGCTGTTCAA
	odorata2	CCTTATATAGATCGCATCTCTTTTTATCAAAGAAAAACGGGTTTAACGGAAGCTGTTCAA
	odorata1	CCTTATATAGATCGCATCTCTTTTTATCAAAGAAAAACGGGTTTAACGGAAGCTGTTCAA
	tesselata1	CCTTATATAGATCGCATCTCTTTTTATCAAAGAAAAACGGGTTTAACGGAAGCTGTTCAA
	humbertii1	CCTTATATAGATCGCATCTCTTTTTATCAAAGAAAAACAGGTTTAACGGAAGCTGTTCAA
	humertii2	CCTTATATAGATCGCATCTCTTTTTATCAAAGAAAAACAGGTTTAACGGAAGCTGTTCAA
	oreocharis1	CCTTATATAGATCGCATCTCTTTTTATCAAAGAAAAACAGGTTTAACGGAAGCTGTTCAA
	melanantha	CCTTATATAGATCGCATCTCTTTTTATCAAATAAAAACGGGTTTAACGGAAGCTGTTCAA
	eurychila	CCTTATATAGATCGCATCTCTTTTTATCAAAGAAAAACGGGTTTAACGGAAGCTGTTCAA
	tsinjoarivensis2	CCTTATATAGATCGCATCTCTTTTTATCAAAGAAAAACAGGTTTAACGGAAGCTGTTCAA
	concreta8	CCTTATATAGATCGCATCTCTTTTTATCAAAGAAAAACGGGGTTAACGGAAGCTGTTCAA
	golungensis	CCTTATATAGATCGCATCTCTTTTTATCAAATAAAAACGGGTTTAACGGAAGCTGTTCAA
	steudneri	CCTTATATAGATCGCATCTCTTTTTATCAAATAAAAACGGGTTTAACGGAAGCTGTTCAA
	Phalaenopsis_aphrodite	CCTTATATAGATCGCATTTCTTTTTATCAAACAAAAACGGGTTTAACTGAAGCTGTTCAA
	concreta5	ACGGGCATAGGTCAACTAAATAGTATTCCCATAGCAATTGGAGTTATGGATTTTCAGTTT
	concreta6	ACGGGCATAGGTCAACTAAATAGTATTCCCATAGCAATTGGAGTTATGGATTTTCAGTTT
	concreta1	ACGGGCATAGGTCAACTAAATAGTATTCCCATAGCAATTGGAGTTATGGATTTTCAGTTT
	concreta3	ACGGGCATAGGTCAACTAAATAGTATTCCCATAGCAATTGGAGTTATGGATTTTCAGTTT
	concreta2	ACGGGCATAGGTCAACTAAATAGTATTCCCATAGCAATTGGAGTTATGGATTTTCAGTTT
	foliosa1	ACGGGCATAGGTCAACTAAATAGTATTCCCATAGCAATTGGAGTTATGGATTTTCAGTTT
	foliosa2	ACGGGCATAGGTCAACTAAATAGTATTCCCATAGCAATTGGAGTTATGGATTTTCAGTTT
	estrelensis7	ACGGGCATAGGTCAACTAAATAGTATTCCCATAGCAATTGGAGTTATGGATTTTCAGTTT
	concreta4	ACGGGCATAGGTCAACTAAATAGTATTCCCATAGCAATTGGAGTTATGGATTTTCAGTTT
	estrelensis1	ACGGGCATAGGTCAACTAAATAGTATTCCCATAGCAATTGGAGTTATGGATTTTCAGTTT
	estrelensis11	ACGGGCATAGGTCAACTAAATAGTATTCCCATAGCAATTGGAGTTATGGATTTTCAGTTT
	estrelensis10	ACGGGCATAGGTCAACTAAATAGTATTCCCATAGCAATTGGAGTTATGGATTTTCAGTTT
	estrelensis13	ACGGGCATAGGTCAACTAAATAGTATTCCCATAGCAATTGGAGTTATGGATTTTCAGTTT
	estrelensis12	ACGGGCATAGGTCAACTAAATAGTATTCCCATAGCAATTGGAGTTATGGATTTTCAGTTT
	estrelensis4	ACGGGCATAGGTCAACTAAATAGTATTCCCATAGCAATTGGAGTTATGGATTTTCAGTTT
	estrelensis14	ACGGGCATAGGTCAACTAAATAGTATTCCCATAGCAATTGGAGTTATGGATTTTCAGTTT
	estrelensis5	ACGGGCATAGGTCAACTAAATAGTATTCCCATAGCAATTGGAGTTATGGATTTTCAGTTT
	estrelensis6	ACGGGCATAGGTCAACTAAATAGTATTCCCATAGCAATTGGAGTTATGGATTTTCAGTTT
	estrelensis3	ACGGGCATAGGTCAACTAAATAGTATTCCCATAGCAATTGGAGTTATGGATTTTCAGTTT
	estrelensis2	ACGGGCATAGGTCAACTAAATAGTATTCCCATAGCAATTGGAGTTATGGATTTTCAGTTT
	estrelensis9	ACGGGCATAGGTCAACTAAATAGTATTCCCATAGCAATTGGAGTTATGGATTTTCAGTTT
	estrelensis8	ACGGGCATAGGTCAACTAAATAGTATTCCCATAGCAATTGGAGTTATGGATTTTCAGTTT
	concreta7	ACGGGCATAGGTCAACTAAATAGTATTCCCATAGCAATTGGAGTTATGGATTTTCAGTTT
	modesta	ACGGGCATAGGTCAACTAAATAGTATTCCCATAGCAATTGGAGTTATGGATTTTCAGTTT
	dolichophylla	ACGGGCATAGGTCAACTAAATAGTATTCCCATAGCAATTGGAGTTATGGATTTTCAGTTT
	tessellata2	ACGGGCATAGGTCAACTAAATAGTATTCCCATAGCAATTGGAGTTATGGATTTTCAGTTT
	bicolor	ACGGGCATAGGTCAACTAAATAGTATTCCCATAGCAATTGGAGTTATGGATTTTCAGTTT
	concreta9	ACGGGCATAGGTCAACTAAATAGTATTCCCATAGCAATTGGAGTTATGGATTTTCAGTTT
	odorata2	ACGGGCATAGGTCAACTAAATAGTATTCCCATAGCAATTGGAGTTATGGATTTTCAGTTT
	odorata1	ACGGGCATAGGTCAACTAAATAGTATTCCCATAGCAATTGGAGTTATGGATTTTCAGTTT
	tesselata1	ACGGGCATAGGTCAACTAAATAGTATTCCCATAGCAATTGGAGTTATGGATTTTCAGTTT
	humbertii1	ACGGGCATAGGTCAACTAAATAGTATTCCCATAGCAATTGGAGTTATGGATTTTCAGTTT
	humertii2	ACGGGCATAGGTCAACTAAATAGTATTCCCATAGCAATTGGAGTTATGGATTTTCAGTTT
	oreocharis1	ACGGGCATAGGTCAACTAAATAATATTCCCATAGCAATTGGAGTTATGGATTTTCAGTTT
	melanantha	ACGGGCATAGGTCAACTAAATAGTATTCCCATAGCAATTGGAGTTATGGATTTTCAGTTT
	eurychila	ACGGGCATAGGTCAAATAAATAGTATTCCCATAGCAATTGGAGTTATGGATTTTCAGTTT
	tsinjoarivensis2	ACGGGCATAGGTCAATTAAATAGTATTCCCATAGCAATTGGAGTTATGGATTTTCAGTTT
	concreta8	ACGGGCATAGGTCAACTAAATAGTATTCCCATAGCAATTGGAGTTATGGATTTTCAGTTT
	golungensis	ACGGGCATAGGTCAACTAAATAGTATTCCCATAGCAATTGGAGTTATGGATTTTCAGTTT
	steudneri	ACGGGCATAGGTCAAATAAATAGTATTCCCATAGCAATTGGAGTTATGGATTTTCAGTTT
	Phalaenopsis_aphrodite	ACGGGCGTAGGTCAACTAAACAGTATTCCCATAGCAATTGGAGTTATGGATTTTCAGTTT
	concreta5	ATGGGAGGTAGTATGGGATCCGTAGTAGGTGAGAAAATCACACGTTTGATCGAGTATGCT
	concreta6	ATGGGAGGTAGTATGGGATCCGTAGTAGGTGAGAAAATCACACGTTTGATCGAGTATGCT
	concreta1	ATGGGAGGTAGTATGGGATCCGTAGTAGGTGAGAAAATCACACGTTTGATCGAGTATGCT
	concreta3	ATGGGAGGTAGTATGGGATCCGTAGTAGGTGAGAAAATCACACGTTTGATCGAGTATGCT
	concreta2	ATGGGAGGTAGTATGGGATCCGTAGTAGGTGAGAAAATCACACGTTTGATCGAGTATGCT
	foliosa1	ATGGGAGGTAGTATGGGATCCGTAGTAGGTGAGAAAATCACACGTTTGATCGAGTATGCT
	foliosa2	ATGGGAGGTAGTATGGGATCCGTAGTAGGTGAGAAAATCACACGTTTGATCGAGTATGCT
	estrelensis7	ATGGGAGGTAGTATGGGATCCGTAGTAGGTGAGAAAATCACACGTTTGATCGAGTATGCT
	concreta4	ATGGGAGGTAGTATGGGATCCGTAGTAGGTGAGAAAATCACACGTTTGATCGAGTATGCT
	estrelensis1	ATGGGAGGTAGTATGGGATCCGTAGTAGGTGAGAAAATCACACGTTTGATCGAGTATGCT
	estrelensis11	ATGGGAGGTAGTATGGGATCCGTAGTAGGTGAGAAAATCACACGTTTGATCGAGTATGCT
	estrelensis10	ATGGGAGGTAGTATGGGATCCGTAGTAGGTGAGAAAATCACACGTTTGATCGAGTATGCT
	estrelensis13	ATGGGAGGTAGTATGGGATCCGTAGTAGGTGAGAAAATCACACGTTTGATCGAGTATGCT
	estrelensis12	ATGGGAGGTAGTATGGGATCCGTAGTAGGTGAGAAAATCACACGTTTGATCGAGTATGCT
	estrelensis4	ATGGGAGGTAGTATGGGATCCGTAGTAGGTGAGAAAATCACACGTTTGATCGAGTATGCT
	estrelensis14	ATGGGAGGTAGTATGGGATCCGTAGTAGGTGAGAAAATCACACGTTTGATCGAGTATGCT
	estrelensis5	ATGGGAGGTAGTATGGGATCCGTAGTAGGTGAGAAAATCACACGTTTGATCGAGTATGCT
	estrelensis6	ATGGGAGGTAGTATGGGATCCGTAGTAGGTGAGAAAATCACACGTTTGATCGAGTATGCT
	estrelensis3	ATGGGAGGTAGTATGGGATCCGTAGTAGGTGAGAAAATCACACGTTTGATCGAGTATGCT
	estrelensis2	ATGGGAGGTAGTATGGGATCCGTAGTAGGTGAGAAAATCACACGTTTGATCGAGTATGCT
	estrelensis9	ATGGGAGGTAGTATGGGATCCGTAGTAGGTGAGAAAATCACACGTTTGATCGAGTATGCT
	estrelensis8	ATGGGAGGTAGTATGGGATCCGTAGTAGGTGAGAAAATCACACGTTTGATCGAGTATGCT
	concreta7	ATGGGAGGTAGTATGGGATCCGTAGTAGGTGAGAAAATCACACGTTTGATCGAGTATGCT
	modesta	ATGGGAGGTAGTATGGGATCCGTAGTAGGTGAGAAAATCACACGTTTGATCGAGTATGCT
	dolichophylla	ATGGGAGGTAGTATGGGATCCGTAGTAGGTGAGAAAATCACACGTTTGATCGAGTATGCT
	tessellata2	ATGGGAGGTAGTATGGGATCCGTAGTAGGTGAGAAAATCACACGTTTGATCGAGTATGCT
	bicolor	ATGGGAGGTAGTATGGGATCCGTAGTAGGTGAGAAAATCACACGTTTGATCGAGTATGCT
	concreta9	ATGGGAGGTAGTATGGGATCCGTAGTAGGTGAGAAAATCACACGTTTGATCGAGTATGCT
	odorata2	ATGGGAGGTAGTATGGGATCCGTAGTAGGTGAGAAAATCACACGTTTGATCGAGTATGCT
	odorata1	ATGGGAGGTAGTATGGGATCCGTAGTAGGTGAGAAAATCACACGTTTGATCGAGTATGCT
	tesselata1	ATGGGAGGTAGTATGGGATCCGTAGTAGGTGAGAAAATCACACGTTTGATCGAGTATGCT
	humbertii1	ATGGGAGGTAGTATGGGATCCGTAGTAGGTGAGAAAATCACACGTTTGATCGAGTATGCT
	humertii2	ATGGGAGGTAGTATGGGATCCGTAGTAGGTGAGAAAATCACACGTTTGATCGAGTATGCT
	oreocharis1	ATGGGAGGTAGTATGGGATCCGTAGTAGGTGAGAAAATCACACGTTTGATCGAGTATGCT
	melanantha	ATGGGAGGTAGTATGGGATCCGTAGTAGGTGAGAAAATAACACGTTTGATCGAGTATGCT
	eurychila	ATGGGAGGTAGTATGGGATCCGTAGTAGGTGAGAAAATCACACGTTTGATCGAGTATGCT
	tsinjoarivensis2	ATGGGAGGTAGTATGGGATCCGTAGTAGGTGAGAAAATCACACGTTTGATCGAGTATGCT
	concreta8	ATGGGAGGTAGTATGGGATCCGTAGTAGGTGAGAAAATCACACGTTTGATCGAGTATGCT
	golungensis	ATGGGAGGTAGTATGGGATCCGTAGTAGGTGAGAAAATCACACGTTTGATCGAGTATGCT
	steudneri	ATGGGAGGTAGTATGGGATCCGTAGTAGGTGAGAAAATCACACGTTTGATCGAGTATGCT
	Phalaenopsis_aphrodite	ATGGGAGGTAGTATGGGATCCGTAGTAGGTGAGAAAATCACCCGTTTGATCGAGTATGCT
	concreta5	ACTAATCGATCTCTACCTGTCATTATTGTGTGTGCTTCTGGAGGAGCACGCATGCAAGAA
	concreta6	ACTAATCGATCTCTACCTGTCATTATTGTGTGTGCTTCTGGAGGAGCACGCATGCAAGAA
	concreta1	ACTAATCGATCTCTACCTGTCATTATTGTGTGTGCTTCTGGAGGAGCACGCATGCAAGAA
	concreta3	ACTAATCGATCTCTACCTGTCATTATTGTGTGTGCTTCTGGAGGAGCACGCATGCAAGAA
	concreta2	ACTAATCGATCTCTACCTGTCATTATTGTGTGTGCTTCTGGAGGAGCACGCATGCAAGAA
	foliosa1	ACTAATCGATCTCTACCTGTCATTATTGTGTGTGCTTCTGGAGGAGCACGCATGCAAGAA
	foliosa2	ACTAATCGATCTCTACCTGTCATTATTGTGTGTGCTTCTGGAGGAGCACGCATGCAAGAA
	estrelensis7	ACTAATCGATCTCTACCTGTCATTATTGTGTGTGCTTCTGGAGGAGCACGCATGCAAGAA
	concreta4	ACTAATCGATCTCTACCTGTCATTATTGTGTGTGCTTCTGGAGGAGCACGCATGCAAGAA
	estrelensis1	ACTAATCGATCTCTACCTGTCATTATTGTGTGTGCTTCTGGAGGAGCACGCATGCAAGAA
	estrelensis11	ACTAATCGATCTCTACCTGTCATTATTGTGTGTGCTTCTGGAGGAGCACGCATGCAAGAA
	estrelensis10	ACTAATCGATCTCTACCTGTCATTATTGTGTGTGCTTCTGGAGGAGCACGCATGCAAGAA
	estrelensis13	ACTAATCGATCTCTACCTGTCATTATTGTGTGTGCTTCTGGAGGAGCACGCATGCAAGAA
	estrelensis12	ACTAATCGATCTCTACCTGTCATTATTGTGTGTGCTTCTGGAGGAGCACGCATGCAAGAA
	estrelensis4	ACTAATCGATCTCTACCTGTCATTATTGTGTGTGCTTCTGGAGGAGCACGCATGCAAGAA
	estrelensis14	ACTAATCGATCTCTACCTGTCATTATTGTGTGTGCTTCTGGAGGAGCACGCATGCAAGAA
	estrelensis5	ACTAATCGATCTCTACCTGTCATTATTGTGTGTGCTTCTGGAGGAGCACGCATGCAAGAA
	estrelensis6	ACTAATCGATCTCTACCTGTCATTATTGTGTGTGCTTCTGGAGGAGCACGCATGCAAGAA
	estrelensis3	ACTAATCGATCTCTACCTGTCATTATTGTGTGTGCTTCTGGAGGAGCACGCATGCAAGAA
	estrelensis2	ACTAATCGATCTCTACCTGTCATTATTGTGTGTGCTTCTGGAGGAGCACGCATGCAAGAA
	estrelensis9	ACTAATCGATCTCTACCTGTCATTATTGTGTGTGCTTCTGGAGGAGCACGCATGCAAGAA
	estrelensis8	ACTAATCGATCTCTACCTGTCATTATTGTGTGTGCTTCTGGAGGAGCACGCATGCAAGAA
	concreta7	ACTAATCGATCTCTACCTGTCATTATTGTGTGTGCTTCTGGAGGAGCACGCATGCAAGAA
	modesta	ACTAATCGATCTCTACCTGTCATTATTGTGTGTGCTTCTGGAGGAGCACGCATGCAAGAA
	dolichophylla	ACTAATCGATCTCTACCTGTCATTATTGTGTGTGCTTCTGGAGGAGCACGCATGCAAGAA
	tessellata2	ACTAATCGATCTCTACCTGTCATTATTGTGTGTGCTTCTGGAGGAGCACGCATGCAAGAA
	bicolor	ACTAATCGATCTCTACCTGTCATTATTGTGTGTGCTTCTGGAGGAGCACGCATGCAAGAA
	concreta9	ACTAATCGATCTCTACCTGTCATTATTGTGTGTGCTTCTGGAGGAGCACGCATGCAAGAA
	odorata2	ACTAATCGATCTCTACCTGTCATTATTGTGTGTGCTTCTGGAGGAGCACGCATGCAAGAA
	odorata1	ACTAATCGATCTCTACCTGTCATTATTGTGTGTGCTTCTGGAGGAGCACGCATGCAAGAA
	tesselata1	ACTAATCGATCTCTACCTGTCATTATTGTGTGTGCTTCTGGAGGAGCACGCATGCAAGAA
	humbertii1	ACTAATCTATATCTACCTGTCATTATTGTATGTGCTTCTGGAGGAGCACGCATGCAAGAA
	humertii2	ACTAATCTATATCTACCTGTCATTATTGTATGTGCTTCTGGAGGAGCACGCATGCAAGAA
	oreocharis1	ACTAATCTATATCTACCTGTCATTATTGTGTGTGCTTCTGGAGGAGCACGCATGCAAGAA
	melanantha	ACTAATCGATCTCTACCTGTCATTATTGTGTGTGCTTCTGGAGGAGCACGCATGCAAGAA
	eurychila	ACTAATCGATATCTACCTGTCATTATTGTGTGTGCTTCTGGAGGAGCACGCATGCAAGAA
	tsinjoarivensis2	ACTAATCGATATCTACCTGTCATTATTGTGTGTGCTTCTGGAGGAGCACGCATGCAAGAA
	concreta8	ACTAATCGATCTCTACCTGTCATTATTGTGTGTGCTTCTGGAGGAGCACGCATGCAAGAA
	golungensis	ACTAATCGATCTCTACCTGTCATTATTGTGTGTGCTTCTGGAGGAGCACGCATGCAAGAA
	steudneri	ACTAATCGATCTCTACCTGTCATTATTGTGTGTGCTTCTGGAGGAGCACGCATGCAAGAA
	Phalaenopsis_aphrodite	ACTAATCGATCTCTACCTGTCATTATTGTGTGTGCTTCTGGAGGAGCACGCATGCAAGAA
	concreta5	GGGAGTTTGAGCTTGATGCAAATGGCTAAAATATCTTCTGCTTCATATGATTATCAATCA
	concreta6	GGGAGTTTGAGCTTGATGCAAATGGCTAAAATATCTTCTGCTTCATATGATTATCAATCA
	concreta1	GGGAGTTTGAGCTTGATGCAAATGGCTAAAATATCTTCTGCTTCATATGATTATCAATCA
	concreta3	GGGAGTTTGAGCTTGATGCAAATGGCTAAAATATCTTCTGCTTCATATGATTATCAATCA
	concreta2	GGGAGTTTGAGCTTGATGCAAATGGCTAAAATATCTTCTGCTTCATATGATTATCAATCA
	foliosa1	GGGAGTTTGAGCTTGATGCAAATGGCTAAAATATCTTCTGCTTCATATGATTATCAATCA
	foliosa2	GGGAGTTTGAGCTTGATGCAAATGGCTAAAATATCTTCTGCTTCATATGATTATCAATCA
	estrelensis7	GGGAGTTTGAGCTTGATGCAAATGGCTAAAATATCTTCTGCTTCATATGATTATCAATCA
	concreta4	GGGAGTTTGAGCTTGATGCAAATGGCTAAAATATCTTCTGCTTCATATGATTATCAATCA
	estrelensis1	GGGAGTTTGAGCTTGATGCAAATGGCTAAAATATCTTCTGCTTCATATGATTATCAATCA
	estrelensis11	GGGAGTTTGAGCTTGATGCAAATGGCTAAAATATCTTCTGCTTCATATGATTATCAATCA
	estrelensis10	GGGAGTTTGAGCTTGATGCAAATGGCTAAAATATCTTCTGCTTCATATGATTATCAATCA
	estrelensis13	GGGAGTTTGAGCTTGATGCAAATGGCTAAAATATCTTCTGCTTCATATGATTATCAATCA
	estrelensis12	GGGAGTTTGAGCTTGATGCAAATGGCTAAAATATCTTCTGCTTCATATGATTATCAATCA
	estrelensis4	GGGAGTTTGAGCTTGATGCAAATGGCTAAAATATCTTCTGCTTCATATGATTATCAATCA
	estrelensis14	GGGAGTTTGAGCTTGATGCAAATGGCTAAAATATCTTCTGCTTCATATGATTATCAATCA
	estrelensis5	GGGAGTTTGAGCTTGATGCAAATGGCTAAAATATCTTCTGCTTCATATGATTATCAATCA
	estrelensis6	GGGAGTTTGAGCTTGATGCAAATGGCTAAAATATCTTCTGCTTCATATGATTATCAATCA
	estrelensis3	GGGAGTTTGAGCTTGATGCAAATGGCTAAAATATCTTCTGCTTCATATGATTATCAATCA
	estrelensis2	GGGAGTTTGAGCTTGATGCAAATGGCTAAAATATCTTCTGCTTCATATGATTATCAATCA
	estrelensis9	GGGAGTTTGAGCTTGATGCAAATGGCTAAAATATCTTCTGCTTCATATGATTATCAATCA
	estrelensis8	GGGAGTTTGAGCTTGATGCAAATGGCTAAAATATCTTCTGCTTCATATGATTATCAATCA
	concreta7	GGGAGTTTGAGCTTGATGCAAATGGCTAAAATATCTTCTGCTTCATATGATTATCAATCA
	modesta	GGGAGTTTGAGCTTGATGCAAATGGCTAAAATATCTTCTGCTTCATATGATTATCAATCA
	dolichophylla	GGGAGTTTGAGCTTGATGCAAATGGCTAAAATATCTTCTGCTTCATATGATTATCAATCA
	tessellata2	GGGAGTTTGAGCTTGATGCAAATGGCTAAAATATCTTCTGCTTCATATGATTATCAATCA
	bicolor	GGGAGTTTGAGCTTGATGCAAATGGCTAAAATATCTTCTGCTTCATATGATTATCAATCA
	concreta9	GGGAGTTTGAGCTTGATGCAAATGGCTAAAATATCTTCTGCTTCATATGATTATCAATCA
	odorata2	GGGAGTTTGAGCTTGATGCAAATGGCTAAAATATCTTCTGCTTCATATGATTATCAATCA
	odorata1	GGGAGTTTGAGCTTGATGCAAATGGCTAAAATATCTTCTGCTTCATATGATTATCAATCA
	tesselata1	GGGAGTTTGAGCTTGATGCAAATGGCTAAAATATCTTCTGCTTCATATGATTATCAATCA
	humbertii1	GGGAGTTTGAGCTTGATGCAAATGGCTAAAATATCTTCTGCTTCATATGATTATCAATCA
	humertii2	GGGAGTTTGAGCTTGATGCAAATGGCTAAAATATCTTCTGCTTCATATGATTATCAATCA
	oreocharis1	GGGAGTTTGAGCTTGATGCAAATGGCTAAAATATCTTCTGCTTCATATGATTATCAATCA
	melanantha	GGGAGTTTGAGCTTGATGCAAATGGCTAAAATATCTTCTGCTTCATATGATTATCAATCA
	eurychila	GGGAGTTTGAGCTTGATGCAAATGGCTAAAATATCTTCTGCTTCATATGATTATCAATTA
	tsinjoarivensis2	GGGAGTTTGAGCTTGATGCAAATGGCTAAAATATCTTCTGCTTCATATGATTATCAATCA
	concreta8	GGGAGTTTGAGCTTGATGCAAATGGCTAAAATATCTTCTGCTTCATATGATTATCAATCA
	golungensis	GGGAGTTTGAGCTTGATGCAAATGGCTAAAATATCTTCTGCTTCATATGATTATCAATCA
	steudneri	GGGAGTTTGAGCTTGATGCAAATGGCTAAAATATCTTCTGCTTCATATGATTATCAATCA
	Phalaenopsis_aphrodite	GGGGCTTTGAGCTTAATGCAAATGGCTAAAATATCTTCTGCTTCATATGATTATCAATCA
	concreta5	AATAAAAAGTTATTCTATGTATCAATCCTTACATCTCCTACAACTGGCGGAGTTACAGCA
	concreta6	AATAAAAAGTTATTCTATGTATCAATCCTTACATCTCCTACAACTGGCGGAGTTACAGCA
	concreta1	AATAAAAAGTTATTCTATGTATCAATCCTTACATCTCCTACAACTGGCGGAGTTACAGCA
	concreta3	AATAAAAAGTTATTCTATGTATCAATCCTTACATCTCCTACAACTGGCGGAGTTACAGCA
	concreta2	AATAAAAAGTTATTCTATGTATCAATCCTTACATCTCCTACAACTGGCGGAGTTACAGCA
	foliosa1	AATAAAAAGTTATTCTATGTATCAATCCTTACATCTCCTACAACTGGCGGAGTTACAGCA
	foliosa2	AATAAAAAGTTATTCTATGTATCAATCCTTACATCTCCTACAACTGGCGGAGTTACAGCA
	estrelensis7	AATAAAAAGTTATTCTATGTATCAATCCTTACATCTCCTACAACTGGCGGAGTTACAGCA
	concreta4	AATAAAAAGTTATTCTATGTATCAATCCTTACATCTCCTACAACTGGCGGAGTTACAGCA
	estrelensis1	AATAAAAAGTTATTCTATGTATCAATCCTTACATCTCCTACAACTGGCGGAGTTACAGCA
	estrelensis11	AATAAAAAGTTATTCTATGTATCAATCCTTACATCTCCTACAACTGGCGGAGTTACAGCA
	estrelensis10	AATAAAAAGTTATTCTATGTATCAATCCTTACATCTCCTACAACTGGCGGAGTTACAGCA
	estrelensis13	AATAAAAAGTTATTCTATGTATCAATCCTTACATCTCCTACAACTGGCGGAGTTACAGCA
	estrelensis12	AATAAAAAGTTATTCTATGTATCAATCCTTACATCTCCTACAACTGGCGGAGTTACAGCA
	estrelensis4	AATAAAAAGTTATTCTATGTATCAATCCTTACATCTCCTACAACTGGCGGAGTTACAGCA
	estrelensis14	AATAAAAAGTTATTCTATGTATCAATCCTTACATCTCCTACAACTGGCGGAGTTACAGCA
	estrelensis5	AATAAAAAGTTATTCTATGTATCAATCCTTACATCTCCTACAACTGGCGGAGTTACAGCA
	estrelensis6	AATAAAAAGTTATTCTATGTATCAATCCTTACATCTCCTACAACTGGCGGAGTTACAGCA
	estrelensis3	AATAAAAAGTTATTCTATGTATCAATCCTTACATCTCCTACAACTGGCGGAGTTACAGCA
	estrelensis2	AATAAAAAGTTATTCTATGTATCAATCCTTACATCTCCTACAACTGGCGGAGTTACAGCA
	estrelensis9	AATAAAAAGTTATTCTATGTATCAATCCTTACATCTCCTACAACTGGCGGAGTTACAGCA
	estrelensis8	AATAAAAAGTTATTCTATGTATCAATCCTTACATCTCCTACAACTGGCGGAGTTACAGCA
	concreta7	AATAAAAAGTTATTCTATGTATCAATCCTTACATCTCCTACAACTGGCGGAGTTACAGCA
	modesta	AATAAAAAGTTATTCTATGTATCAATCCTTACATCTCCTACAACTGGCGGAGTTACAGCA
	dolichophylla	AATAAAAAGTTATTCTATGTATCAATCCTTACATCTCCTACAACTGGCGGAGTTACAGCA
	tessellata2	AATAAAAAGTTATTCTATGTATCAATCCTTACATCTCCTACAACTGGCGGAGTTACAGCA
	bicolor	AATAAAAAGTTATTCTATGTATCAATCCTTACATCTCCTACAACTGGCGGAGTTACAGCA
	concreta9	AATAAAAAGTTATTCTATGTATCAATCCTTACATCTCCTACAACTGGCGGAGTTACAGCA
	odorata2	AATAAAAAGTTATTCTATGTATCAATCCTTACATCTCCTACAACTGGCGGAGTTACAGCA
	odorata1	AATAAAAAGTTATTCTATGTATCAATCCTTACATCTCCTACAACTGGCGGAGTTACAGCA
	tesselata1	AATAAAAAGTTATTCTATGTATCAATCCTTACATCTCCTACAACTGGCGGAGTTACAGCA
	humbertii1	AATAAAAGGTTATTCTATGTATCAATCCTTACATCTCCTACAACTGGCGGAGTTACAGCA
	humertii2	AATAAAAGGTTATTCTATGTATCAATCCTTACATCTCCTACAACTGGCGGAGTTACAGCA
	oreocharis1	AATAAAAGGTTATTCTATGTATCAATCCTTACATCTCCTACAACTGGCGGAGTTACAGCA
	melanantha	AATAAAAAGTTATTCTATGTATCAATCCTTACATCTCCTACAACTGGCGGAGTTACAGCA
	eurychila	AATAAAAGGTTATTCTATGTATCAATCCTTACATCTCCTACAACTGGCGGAGTTACAGCA
	tsinjoarivensis2	AATAAAAGGTTATTCTATGTATCAATCCTTACATCTCCTACAACTGGCGGAGTTACAGCA
	concreta8	AATAAAAAGTTATTCTATGTATCAATCCTTACATCTCCTACAACTGGCGGAGTTACAGCA
	golungensis	AATAAAAAGTTATTCTATGTATCAATCCTTACATCTCCTACAACTGGCGGAGTTACAGCA
	steudneri	AAGAAAAAGTTATTCTATGTATCAATCCTTACATCTCCTACAACTGGCGGAGTTACAGCA
	Phalaenopsis_aphrodite	AATAAAAAGTTATTTTTTGTATCAATCCTTACATCTCCTACAACTGGCGGAGTTACAGCA
	concreta5	AGTTTTGGTATGTTGGGAGATATCATTATTGCTGAACCTAATGCCTACATTGCGTTTGCG
	concreta6	AGTTTTGGTATGTTGGGAGATATCATTATTGCTGAACCTAATGCCTACATTGCGTTTGCG
	concreta1	AGTTTTGGTATGTTGGGAGATATCATTATTGCTGAACCTAATGCCTACATTGCGTTTGCG
	concreta3	AGTTTTGGTATGTTGGGAGATATCATTATTGCTGAACCTAATGCCTACATTGCGTTTGCG
	concreta2	AGTTTTGGTATGTTGGGAGATATCATTATTGCTGAACCTAATGCCTACATTGCGTTTGCG
	foliosa1	AGTTTTGGTATGTTGGGAGATATCATTATTGCTGAACCTAATGCCTACATTGCGTTTGCG
	foliosa2	AGTTTTGGTATGTTGGGAGATATCATTATTGCTGAACCTAATGCCTACATTGCGTTTGCG
	estrelensis7	AGTTTTGGTATGTTGGGAGATATCATTATTGCTGAACCTAATGCCTACATTGCGTTTGCG
	concreta4	AGTTTTGGTATGTTGGGAGATATCATTATTGCTGAACCTAATGCCTACATTGCGTTTGCG
	estrelensis1	AGTTTTGGTATGTTGGGAGATATCATTATTGCTGAACCTAATGCCTACATTGCGTTTGCG
	estrelensis11	AGTTTTGGTATGTTGGGAGATATCATTATTGCTGAACCTAATGCCTACATTGCGTTTGCG
	estrelensis10	AGTTTTGGTATGTTGGGAGATATCATTATTGCTGAACCTAATGCCTACATTGCGTTTGCG
	estrelensis13	AGTTTTGGTATGTTGGGAGATATCATTATTGCTGAACCTAATGCCTACATTGCGTTTGCG
	estrelensis12	AGTTTTGGTATGTTGGGAGATATCATTATTGCTGAACCTAATGCCTACATTGCGTTTGCG
	estrelensis4	AGTTTTGGTATGTTGGGAGATATCATTATTGCTGAACCTAATGCCTACATTGCGTTTGCG
	estrelensis14	AGTTTTGGTATGTTGGGAGATATCATTATTGCTGAACCTAATGCCTACATTGCGTTTGCG
	estrelensis5	AGTTTTGGTATGTTGGGAGATATCATTATTGCTGAACCTAATGCCTACATTGCGTTTGCG
	estrelensis6	AGTTTTGGTATGTTGGGAGATATCATTATTGCTGAACCTAATGCCTACATTGCGTTTGCG
	estrelensis3	AGTTTTGGTATGTTGGGAGATATCATTATTGCTGAACCTAATGCCTACATTGCGTTTGCG
	estrelensis2	AGTTTTGGTATGTTGGGAGATATCATTATTGCTGAACCTAATGCCTACATTGCGTTTGCG
	estrelensis9	AGTTTTGGTATGTTGGGAGATATCATTATTGCTGAACCTAATGCCTACATTGCGTTTGCG
	estrelensis8	AGTTTTGGTATGTTGGGAGATATCATTATTGCTGAACCTAATGCCTACATTGCGTTTGCG
	concreta7	AGTTTTGGTATGTTGGGAGATATCATTATTGCTGAACCTAATGCCTACATTGCGTTTGCG
	modesta	AGTTTTGGTATGTTGGGAGATATCATTATTGCTGAACCTAATGCCTACATTGCGTTTGCG
	dolichophylla	AGTTTTGGTATGTTGGGAGATATCATTATTGCTGAACCTAATGCCTACATTGCGTTTGCG
	tessellata2	AGTTTTGGTATGTTGGGAGATATCATTATTGCTGAACCTAATGCCTACATTGCGTTTGCG
	bicolor	AGTTTTGGTATGTTGGGAGATATCATTATTGCTGAACCTAATGCCTACATTGCGTTTGCG
	concreta9	AGTTTTGGTATGTTGGGAGATATCATTATTGCTGAACCTAATGCCTACATTGCGTTTGCG
	odorata2	AGTTTTGGTATGTTGGGAGATATCATTATTGCTGAACCTAATGCCTACATTGCGTTTGCG
	odorata1	AGTTTTGGTATGTTGGGAGATATCATTATTGCTGAACCTAATGCCTACATTGCGTTTGCG
	tesselata1	AGTTTTGGTATGTTGGGAGATATCATTATTGCTGAACCTAATGCCTACATTGCGTTTGCG
	humbertii1	AGTTTTGGTATGTTGGGAGATATCATTATTGCTGAACCTAATGCCTACATTGCGTTTGCG
	humertii2	AGTTTTGGTATGTTGGGAGATATAATTATTGCTGAACCTAATGCCTACATTGCGTTTGCG
	oreocharis1	AGTTTTGGTATGTTGGGAGATATCATTATTGCTGAACCTAATGCCTACATTGCGTTTGCG
	melanantha	AGTTTTGGTATGTTGGGAGATATCATTATTGCTGAACCTAATGCCTACATTGCGTTTGCG
	eurychila	AGTTTTGGTATGTTGGGAGATATCATTATTGCTGAACCTAATGCCTACATTGCGTTTGCG
	tsinjoarivensis2	AGTTTTGGTATGTTGGGAGATATCATTATTGCTGAACCTAATGCCTACATTGCGTTTGCG
	concreta8	AGTTTTGGTATGTTGGGAGATATCATTATTGCTGAACCTAATGCCTACATTGCGTTTGCG
	golungensis	AGTTTTGGTATGTTGGGAGATATCATTATTGCTGAACCTAATGCCTACATTGCGTTTGCG
	steudneri	AGTTTTGGTATGTTGGGAGATATCATTATTGCTGAACCTAATGCCTACATTGCGTTTGCG
	Phalaenopsis_aphrodite	AGTTTTGGTATGTTGGGAGATATCATTATTGCTGAACCTAATGCCTACATTGCGTTTGCG
	concreta5	GGTAAAAGAGTAATTGAACAAACATTGAAAAAGACAGTACCCGACGGTTCACAAGCGGCT
	concreta6	GGTAAAAGAGTAATTGAACAAACATTGAAAAAGACAGTACCCGACGGTTCACAAGCGGCT
	concreta1	GGTAAAAGAGTAATTGAACAAACATTGAAAAAGACAGTACCCGACGGTTCACAAGCGGCT
	concreta3	GGTAAAAGAGTAATTGAACAAACATTGAAAAAGACAGTACCCGACGGTTCACAAGCGGCT
	concreta2	GGTAAAAGAGTAATTGAACAAACATTGAAAAAGACAGTACCCGACGGTTCACAAGCGGCT
	foliosa1	GGTAAAAGAGTAATTGAACAAACATTGAAAAAGACAGTACCCGACGGTTCACAAGCGGCT
	foliosa2	GGTAAAAGAGTAATTGAACAAACATTGAAAAAGACAGTACCCGACGGTTCACAAGCGGCT
	estrelensis7	GGTAAAAGAGTAATTGAACAAACATTGAAAAAGACAGTACCCGACGGTTCACAAGCGGCT
	concreta4	GGTAAAAGAGTAATTGAACAAACATTGAAAAAGACAGTACCCGACGGTTCACAAGCGGCT
	estrelensis1	GGTAAAAGAGTAATTGAACAAACATTGAAAAAGACAGTACCCGACGGTTCACAAGCGGCT
	estrelensis11	GGTAAAAGAGTAATTGAACAAACATTGAAAAAGACAGTACCCGACGGTTCACAAGCGGCT
	estrelensis10	GGTAAAAGAGTAATTGAACAAACATTGAAAAAGACAGTACCCGACGGTTCACAAGCGGCT
	estrelensis13	GGTAAAAGAGTAATTGAACAAACATTGAAAAAGACAGTACCCGACGGTTCACAAGCGGCT
	estrelensis12	GGTAAAAGAGTAATTGAACAAACATTGAAAAAGACAGTACCCGACGGTTCACAAGCGGCT
	estrelensis4	GGTAAAAGAGTAATTGAACAAACATTGAAAAAGACAGTACCCGACGGTTCACAAGCGGCT
	estrelensis14	GGTAAAAGAGTAATTGAACAAACATTGAAAAAGACAGTACCCGACGGTTCACAAGCGGCT
	estrelensis5	GGTAAAAGAGTAATTGAACAAACATTGAAAAAGACAGTACCCGACGGTTCACAAGCGGCT
	estrelensis6	GGTAAAAGAGTAATTGAACAAACATTGAAAAAGACAGTACCCGACGGTTCACAAGCGGCT
	estrelensis3	GGTAAAAGAGTAATTGAACAAACATTGAAAAAGACAGTACCCGACGGTTCACAAGCGGCT
	estrelensis2	GGTAAAAGAGTAATTGAACAAACATTGAAAAAGACAGTACCCGACGGTTCACAAGCGGCT
	estrelensis9	GGTAAAAGAGTAATTGAACAAACATTGAAAAAGACAGTACCCGACGGTTCACAAGCGGCT
	estrelensis8	GGTAAAAGAGTAATTGAACAAACATTGAAAAAGACAGTACCCGACGGTTCACAAGCGGCT
	concreta7	GGTAAAAGAGTAATTGAACAAACATTGAAAAAGACAGTACCCGACGGTTCACAAGCGGCT
	modesta	GGTAAAAGAGTAATTGAACAAACATTGAAAAAGACAGTACCCGACGGTTCACAAGCGGCT
	dolichophylla	GGTAAAAGAGTAATTGAACAAACATTGAAAAAGACAGTACCCGACGGTTCACAAGCGGCT
	tessellata2	GGTAAAAGAGTAATTGAACAAACATTGAAAAAGACAGTACCCGACGGTTCACAAGCGGCT
	bicolor	GGTAAAAGAGTAATTGAACAAACATTGAAAAAGACAGTACCCGACGGTTCACAAGCGGCT
	concreta9	GGTAAAAGAGTAATTGAACAAACATTGAAAAAGACAGTACCCGACGGTTCACAAGCGGCT
	odorata2	GGTAAAAGAGTAATTGAACAAACATTGAAAAAGACAGTACCCGACGGTTCACAAGCGGCT
	odorata1	GGTAAAAGAGTAATTGAACAAACATTGAAAAAGACAGTACCCGACGGTTCACAAGCGGCT
	tesselata1	GGTAAAAGAGTAATTGAACAAACATTGAAAAAGACAGTACCCGACGGTTCACAAGCGGCT
	humbertii1	GGTAAAAGAGTAATTGAACAAACATTGAAAAAGACAGTACCCGACGGTTCACAAGCGGCT
	humertii2	GGTAAAAGAGTAATTGAACAAACATTGAAAAAGACAGTACCCGACGGTTCACAAGCGGCT
	oreocharis1	GGTAAAAGAGTAATTGAACAAACATTGAAAAAGACAGTACCCGACGGTTCGCAAGCGGCT
	melanantha	GGTAAAAGAGTAATTGAACAAACATTGAAAAAGACAGTACCCGACGGTTCACAAGCGGCT
	eurychila	GGTAAAAGAGTAATTGAACAAACATTGAAAAAGACAGTACCCGACGGTTCACAAGTGGCT
	tsinjoarivensis2	GGTAAAAGAGTAATTGAACAAACATTGAAAAAGACAGTACCCGACGGTTCACAAGCGGCT
	concreta8	GGTAAAAGAGTAATTGAACAAACATTGAAAAAGACAGTACCCGACGGTTCACAAGCGGCT
	golungensis	GGTAAAAGAGTAATTGAACAAACATTGAAAAAGACAGTACCCGACGGTTCACAAGCGGCT
	steudneri	GGTAAAAGAGTAATTGAACAAACATTGAAAAAGACAGTACCCGACGGTTCACAAGCGGCT
	Phalaenopsis_aphrodite	GGTAAAAGAGTAATTGAACAAACATTGAAAAAGACAGTACCCGACGGTTTACAAGTGGCT
	concreta5	GAGTATTTATTCCATAAGGGCTTATTCGACCCAATCGTACCACGTAATCTTTTAAAAGGT
	concreta6	GAGTATTTATTCCATAAGGGCTTATTCGACCCAATCGTACCACGTAATCTTTTAAAAGGT
	concreta1	GAGTATTTATTCCATAAGGGCTTATTCGACCCAATCGTACCACGTAATCTTTTAAAAGGT
	concreta3	GAGTATTTATTCCATAAGGGCTTATTCGACCCAATCGTACCACGTAATCTTTTAAAAGGT
	concreta2	GAGTATTTATTCCATAAGGGCTTATTCGACCCAATCGTACCACGTAATCTTTTAAAAGGT
	foliosa1	GAGTATTTATTCCATAAGGGCTTATTCGACCCAATCGTACCACGTAATCTTTTAAAAGGT
	foliosa2	GAGTATTTATTCCATAAGGGCTTATTCGACCCAATCGTACCACGTAATCTTTTAAAAGGT
	estrelensis7	GAGTATTTATTCCATAAGGGCTTATTCGACCCAATCGTACCACGTAATCTTTTAAAAGGT
	concreta4	GAGTATTTATTCCATAAGGGCTTATTCGACCCAATCGTACCACGTAATCTTTTAAAAGGT
	estrelensis1	GAGTATTTATTCCATAAGGGCTTATTCGACCCAATCGTACCACGTAATCTTTTAAAAGGT
	estrelensis11	GAGTATTTATTCCATAAGGGCTTATTCGACCCAATCGTACCACGTAATCTTTTAAAAGGT
	estrelensis10	GAGTATTTATTCCATAAGGGCTTATTCGACCCAATCGTACCACGTAATCTTTTAAAAGGT
	estrelensis13	GAGTATTTATTCCATAAGGGCTTATTCGACCCAATCGTACCACGTAATCTTTTAAAAGGT
	estrelensis12	GAGTATTTATTCCATAAGGGCTTATTCGACCCAATCGTACCACGTAATCTTTTAAAAGGT
	estrelensis4	GAGTATTTATTCCATAAGGGCTTATTCGACCCAATCGTACCACGTAATCTTTTAAAAGGT
	estrelensis14	GAGTATTTATTCCATAAGGGCTTATTCGACCCAATCGTACCACGTAATCTTTTAAAAGGT
	estrelensis5	GAGTATTTATTCCATAAGGGCTTATTCGACCCAATCGTACCACGTAATCTTTTAAAAGGT
	estrelensis6	GAGTATTTATTCCATAAGGGCTTATTCGACCCAATCGTACCACGTAATCTTTTAAAAGGT
	estrelensis3	GAGTATTTATTCCATAAGGGCTTATTCGACCCAATCGTACCACGTAATCTTTTAAAAGGT
	estrelensis2	GAGTATTTATTCCATAAGGGCTTATTCGACCCAATCGTACCACGTAATCTTTTAAAAGGT
	estrelensis9	GAGTATTTATTCCATAAGGGCTTATTCGACCCAATCGTACCACGTAATCTTTTAAAAGGT
	estrelensis8	GAGTATTTATTCCATAAGGGCTTATTCGACCCAATCGTACCACGTAATCTTTTAAAAGGT
	concreta7	GAGTATTTATTCCATAAGGGCTTATTCGACCCAATCGTACCACGTAATCTTTTAAAAGGT
	modesta	GAGTATTTATTCCATAAGGGCTTATTCGACCCAATCGTACCACGTAATCTTTTAAAAGGT
	dolichophylla	GAGTATTTATTCCATAAGGGCTTATTCGACCCAATCGTACCACGTAATCTTTTAAAAGGT
	tessellata2	GAGTATTTATTCCATAAGGGCTTATTCGACCCAATCGTACCACGTAATCTTTTAAAAGGT
	bicolor	GAGTATTTATTCCATAAGGGCTTATTCGACCCAATCGTACCACGTAATCTTTTAAAAGGT
	concreta9	GAGTATTTATTCCATAAGGGCTTATTCGACCCAATCGTACCACGTAATCTTTTAAAAGGT
	odorata2	GAGTATTTATTCCATAAGGGCTTATTCGACCCAATCGTACCACGTAATCTTTTAAAAGGT
	odorata1	GAGTATTTATTCCATAAGGGCTTATTCGACCCAATCGTACCACGTAATCTTTTAAAAGGT
	tesselata1	GAGTATTTATTCCATAAGGGCTTATTCGACCCAATCGTACCACGTAATCTTTTAAAAGGT
	humbertii1	GAGTATTTATTCCATAAGGGCTTATTCGACCCAATCGTACCACGTAATCTTTTAAAAGGT
	humertii2	GAGTATTTATTCCATAAGGGCTTATTCGACCCAATCGTACCACGTAATCTTTTAAAAGGT
	oreocharis1	GAGTATTTATTCCATAAGGGCTTATTCGACCCAATCGTACCACGTAATCTTTTAAAAGGT
	melanantha	GAGTATTTATTCCATAAGGGCTTATTCGACCCAATCGTACCACGTAATCTTTTAAAAGGT
	eurychila	GAGTATTTATTCCATAAGGGCTTATTCGACCCAATCGTACCACGTAATCTTTTAAAAGGT
	tsinjoarivensis2	GAGTATTTATTCCATAAGGGCTTATTCGACCCAATCGTACCACGTAATCTTTTAAAAGGT
	concreta8	GAGTATTTATTCCATAAGGGCTTATTCGACCCAATCGTACCACGTAATCTTTTAAAAGGT
	golungensis	GAGTATTTATTCCATAAGGGCTTATTCGACCCAATCGTACCACGTAATCTTTTAAAAGGT
	steudneri	GAGTATTTATTCCATAAGGGCTTATTCGACCCAATCGTACCACGTAATCTTTTAAAAGGT
	Phalaenopsis_aphrodite	GAGTATTTATTCCATAAGGGCTTATTCGACCCAATTGTACCACGTAATCCTTTAAAAGGT
	concreta5	GTTCTTAATGAGTTATTTAAGCTACATGGTTTCCTTCCCTTGAATCAAGATTCATTATGT
	concreta6	GTTCTTAATGAGTTATTTAAGCTACATGGTTTCCTTCCCTTGAATCAAGATTCATTATGT
	concreta1	GTTCTTAATGAGTTATTTAAGCTACATGGTTTCCTTCCCTTGAATCAAGATTCATTATGT
	concreta3	GTTCTTAATGAGTTATTTAAGCTACATGGTTTCCTTCCCTTGAATCAAGATTCATTATGT
	concreta2	GTTCTTAATGAGTTATTTAAGCTACATGGTTTCCTTCCCTTGAATCAAGATTCATTATGT
	foliosa1	GTTCTTAATGAGTTATTTAAGCTACATGGTTTCCTTCCCTTGAATCAAGATTCATTATGT
	foliosa2	GTTCTTAATGAGTTATTTAAGCTACATGGTTTCCTTCCCTTGAATCAAGATTCATTATGT
	estrelensis7	GTTCTTAATGAGTTATTTAAGCTACATGGTTTCCTTCCCTTGAATCAAGATTCATTATGT
	concreta4	GTTCTTAATGAGTTATTTAAGCTACATGGTTTCCTTCCCTTGAATCAAGATTCATTATGT
	estrelensis1	GTTCTTAATGAGTTATTTAAGCTACATGGTTTCCTTCCCTTGAATCAAGATTCATTATGT
	estrelensis11	GTTCTTAATGAGTTATTTAAGCTACATGGTTTCCTTCCCTTGAATCAAGATTCATTATGT
	estrelensis10	GTTCTTAATGAGTTATTTAAGCTACATGGTTTCCTTCCCTTGAATCAAGATTCATTATGT
	estrelensis13	GTTCTTAATGAGTTATTTAAGCTACATGGTTTCCTTCCCTTGAATCAAGATTCATTATGT
	estrelensis12	GTTCTTAATGAGTTATTTAAGCTACATGGTTTCCTTCCCTTGAATCAAGATTCATTATGT
	estrelensis4	GTTCTTAATGAGTTATTTAAGCTACATGGTTTCCTTCCCTTGAATCAAGATTCATTATGT
	estrelensis14	GTTCTTAATGAGTTATTTAAGCTACATGGTTTCCTTCCCTTGAATCAAGATTCATTATGT
	estrelensis5	GTTCTTAATGAGTTATTTAAGCTACATGGTTTCCTTCCCTTGAATCAAGATTCATTATGT
	estrelensis6	GTTCTTAATGAGTTATTTAAGCTACATGGTTTCCTTCCCTTGAATCAAGATTCATTATGT
	estrelensis3	GTTCTTAATGAGTTATTTAAGCTACATGGTTTCCTTCCCTTGAATCAAGATTCATTATGT
	estrelensis2	GTTCTTAATGAGTTATTTAAGCTACATGGTTTCCTTCCCTTGAATCAAGATTCATTATGT
	estrelensis9	GTTCTTAATGAGTTATTTAAGCTACATGGTTTCCTTCCCTTGAATCAAGATTCATTATGT
	estrelensis8	GTTCTTAATGAGTTATTTAAGCTACATGGTTTCCTTCCCTTGAATCAAGATTCATTATGT
	concreta7	GTTCTTAATGAGTTATTTAAGCTACATGGTTTCCTTCCCTTGAATCAAGATTCATTATGT
	modesta	GTTCTTAATGAGTTATTTAAGCTACATGGTTTCCTTCCCTTGAATCAAGATTCATTATGT
	dolichophylla	GTTCTGAATGAGTTATTTAAGCTACATGGTTTCCTTCCCTTGAATCAAGATTCATTATGT
	tessellata2	GTTCTTAATGAGTTATTTAAGCTACATGGTTTCCTTCCCTTGAATCAAGATTCATTATGT
	bicolor	GTTCTTAATGAGTTATTTAAGCTACATGGTTTCCTTCCCTTGAATCAAGATTCATTATGT
	concreta9	GTTCTTAATGAGTTATTTAAGCTACATGGTTTCCTTCCCTTGAATCAAGATTCATTATGT
	odorata2	GTTCTTAATGAGTTATTTAAGCTACATGGTTTCCTTCCCTTGAATCAAGATTCATTATGT
	odorata1	GTTCTTAATGAGTTATTTAAGCTACATGGTTTCCTTCCCTTGAATCAAGATTCATTATGT
	tesselata1	GTTCTTAATGAGTTATTTAAACTACATGGTTTCCTTCCCTTGAATCAAGATTCATTATGT
	humbertii1	GTTCTGAATGAGTTATTT------------------------------------TTATGT
	humertii2	GTTCTGAATGAGTTATTTCAGCTACATGGTTTCTTTCCCTTGAATAAAGATTCATTATGT
	oreocharis1	GTTCTGAATGAGTTATTTCAGCTACATGGTTTC-T-CCCTTGAAT-AAGATTCATTATGT
	melanantha	GTTTTGAATGAGTTATTTCAGCTACATGGTTTCCTTTCCTTGAATCAAGATTCATTATGT
	eurychila	GTTCTGAATGAGTTATTTCAGCTACATGGTTTCTTTCCCTTGAATCAAGATTCATTATGT
	tsinjoarivensis2	GTTCTGAATGAGTTATTTCAGCTACATGGTTTCCTTCCCTTGAATCAAGATTCATTATGT
	concreta8	GTTCTGAATGAGTTATTTCAGCTACATGGTTTCCTTCCCTTGAATCAAGATTCATTATGT
	golungensis	GTTCTGAATGAGTTATTTCAGCTACATGGTTTCCTTCCCTTGAATCAAGATTCATTATGT
	steudneri	GTTCTGAATGAGTTATTTCAGCTACATGGTTTCCTTCCCTTGAATCAAGATTCATTATGT
	Phalaenopsis_aphrodite	GTTCTGAATGAGTTATTTCAGCTACACGGTTTCCTTCCCTTGAATCAAGATTAATTATGT
	concreta5	TTGTTCCTGAAGTAGAAAGAGTTCAATCTGTTCCTGAATAGCTTCTATCAAAAGGGTTTC
	concreta6	TTGTTCCTGAAGTAGAAAGAGTTCAATCTGTTCCTGAATAGCTTCTATCAAAAGGGTTTC
	concreta1	TTGTTCCTGAAGTAGAAAGAGTTCAATCTGTTCCTGAATAGCTTCTATCAAAAGGGTTTC
	concreta3	TTGTTCCTGAAGTAGAAAGAGTTCAATCTGTTCCTGAATAGCTTCTATCAAAAGGGTTTC
	concreta2	TTGTTCCTGAAGTAGAAAGAGTTCAATCTGTTCCTGAATAGCTTCTATCAAAAGGGTTTC
	foliosa1	TTGTTCCTGAAGTAGAAAGAGTTCAATCTGTTCCTGAATAGCTTCTATCAAAAGGGTTTC
	foliosa2	TTGTTCCTGAAGTAGAAAGAGTTCAATCTGTTCCTGAATAGCTTCTATCAAAAGGGTTTC
	estrelensis7	TTGTTCCTGAAGTAGAAAGAGTTCAATCTGTTCCTGAATAGCTTCTATCAAAAGGGTTTC
	concreta4	TTGTTCCTGAAGTAGAAAGAGTTCAATCTGTTCCTGAATAGCTTCTATCAAAAGGGTTTC
	estrelensis1	TTGTTCCTGAAGTAGAAAGAGTTCAATCTGTTCCTGAATAGCTTCTATCAAAAGGGTTTC
	estrelensis11	TTGTTCCTGAAGTAGAAAGAGTTCAATCTGTTCCTGAATAGCTTCTATCAAAAGGGTTTC
	estrelensis10	TTGTTCCTGAAGTAGAAAGAGTTCAATCTGTTCCTGAATAGCTTCTATCAAAAGGGTTTC
	estrelensis13	TTGTTCCTGAAGTAGAAAGAGTTCAATCTGTTCCTGAATAGCTTCTATCAAAAGGGTTTC
	estrelensis12	TTGTTCCTGAAGTAGAAAGAGTTCAATCTGTTCCTGAATAGCTTCTATCAAAAGGGTTTC
	estrelensis4	TTGTTCCTGAAGTAGAAAGAGTTCAATCTGTTCCTGAATAGCTTCTATCAAAAGGGTTTC
	estrelensis14	TTGTTCCTGAAGTAGAAAGAGTTCAATCTGTTCCTGAATAGCTTCTATCAAAAGGGTTTC
	estrelensis5	TTGTTCCTGAAGTAGAAAGAGTTCAATCTGTTCCTGAATAGCTTCTATCAAAAGGGTTTC
	estrelensis6	TTGTTCCTGAAGTAGAAAGAGTTCAATCTGTTCCTGAATAGCTTCTATCAAAAGGGTTTC
	estrelensis3	TTGTTCCTGAAGTAGAAAGAGTTCAATCTGTTCCTGAATAGCTTCTATCAAAAGGGTTTC
	estrelensis2	TTGTTCCTGAAGTAGAAAGAGTTCAATCTGTTCCTGAATAGCTTCTATCAAAAGGGTTTC
	estrelensis9	TTGTTCCTGAAGTAGAAAGAGTTCAATCTGTTCCTGAATAGCTTCTATCAAAAGGGTTTC
	estrelensis8	TTGTTCCTGAAGTAGAAAGAGTTCAATCTGTTCCTGAATAGCTTCTATCAAAAGGGTTTC
	concreta7	TTGTTCCTGAAGTAGAAAGAGTTCAATCTGTTCCTGAATAGCTTCTATCAAAAGGGTTTC
	modesta	TTGTTCCTGAAGTAGAAAGAGTTCAATCTGTTCCTGAATAGCTTCTATCAAAAGGGTTTC
	dolichophylla	TTGTTCCTGAAGTAGAAAGAGTTCAATCTGTTCCTGAATACCTTCTATCAAAAGGGTTTC
	tessellata2	TTGTTCCTGAAGTAGAAAGAGTTCAATCTGTTCCTGAATAGCTTCTATCAAAAGGGTTTC
	bicolor	TTGTTCCTGAAGTAGAAAGAGTTCAATCTGTTCCTGAATAGCTTCTATCAAAAGGGTTTC
	concreta9	TTGTTCCTGAAGTAGAAAGAGTTCAATCTGTTCCTGAATAGCTTCTATCAAAAGGGTTTC
	odorata2	TTGTTCCTGAAGTAGAAAGAGTTCAATCTGTTCCTGAATAGCTTCTATCAAAAGGGTTTC
	odorata1	TTGTTCCTGAAGTAGAAAGAGTTCAATCTGTTCCTGAATAGCTTCTATCAAAAGGGTTTC
	tesselata1	TTGTTCCTGAAGTAGAAAGAGTTCAATCTGTTCCTGAATAGCTTCTATCAAAAGGGTTTC
	humbertii1	TTGTTCCTGAAGTAGAAAGAGTTCAATCTGTTCCTGAATAGCTTCTATCAAAAGGGTTTC
	humertii2	TTGTTCCTGAAGTAGAAAAAGTTCAATCTGTTCCTGAATAGCTTCTATCAAAAGGGTTTC
	oreocharis1	TTGTTCCTGAAGTAGAAAGAGTTCAATCTGTTCCTGAATAGCTTCTATCAAAAGGGTTTC
	melanantha	TTGTTCCTGAAGTAGAAAGAGTTCAATCTGTTCCTGAATAGCTTCTATCAAAAGGGTTTC
	eurychila	TTGTTCCTGAAGTAAAAAGAGTTCAATCTGTTCCTGAATAGCTTCTATCAAAAGGGTTTC
	tsinjoarivensis2	TTGTTCCTGAAGTAGAAAGAGTTCAATCTGTTCCTGAATAGCTTCTATCAAAAGGGTTTC
	concreta8	TTGTTCCTGAAGTAGAAAGAGTTCAATCTGTTCCTGAATAGCTTCTCTCAAAAGGGTTTC
	golungensis	TTGTTCCTGAAGTAGAAAGAGTTCAATCTGTTCCTGAATAGCTTCTATCAAAAGGGTTTC
	steudneri	TTGTTCCTGAAGTAGAAAGAGTTCAATCTGTTCCTGAATAGCTTCTATCAAAAGGGTTTC
	Phalaenopsis_aphrodite	TTGTTCCTGAAGTAGAAAGAGTTCAATCTGTTCCTGAATAGCTTCTCTCAAAAGGGTTTC
	concreta5	AGCTTCTTCGGTGAATATCTTGGTAGAAGATAGAATTTCTTGGAATTTAGGTTTATTCTT
	concreta6	AGCTTCTTCGGTGAATATCTTGGTAGAAGATAGAATTTCTTGGAATTTAGGTTTATTCTT
	concreta1	AGCTTCTTCGGTGAATATCTTGGTAGAAGATAGAATTTCTTGGAATTTAGGTTTATTCTT
	concreta3	AGCTTCTTCGGTGAATATCTTGGTAGAAGATAGAATTTCTTGGAATTTAGGTTTATTCTT
	concreta2	AGCTTCTTCGGTGAATATCTTGGTAGAAGATAGAATTTCTTGGAATTTAGGTTTATTCTT
	foliosa1	AGCTTCTTCGGTGAATATCTTGGTAGAAGATAGAATTTCTTGGAATTTAGGTTTATTCTT
	foliosa2	AGCTTCTTCGGTGAATATCTTGGTAGAAGATAGAATTTCTTGGAATTTAGGTTTATTCTT
	estrelensis7	AGCTTCTTCGGTGAATATCTTGGTAGAAGATAGAATTTCTTGGAATTTAGGTTTATTCTT
	concreta4	AGCTTCTTCGGTGAATATCTTGGTAGAAGATAGAATTTCTTGGAATTTAGGTTTATTCTT
	estrelensis1	AGCTTCTTCGGTGAATATCTTGGTAGAAGATAGAATTTCTTGGAATTTAGGTTTATTCTT
	estrelensis11	AGCTTCTTCGGTGAATATCTTGGTAGAAGATAGAATTTCTTGGAATTTAGGTTTATTCTT
	estrelensis10	AGCTTCTTCGGTGAATATCTTGGTAGAAGATAGAATTTCTTGGAATTTAGGTTTATTCTT
	estrelensis13	AGCTTCTTCGGTGAATATCTTGGTAGAAGATAGAATTTCTTGGAATTTAGGTTTATTCTT
	estrelensis12	AGCTTCTTCGGTGAATATCTTGGTAGAAGATAGAATTTCTTGGAATTTAGGTTTATTCTT
	estrelensis4	AGCTTCTTCGGTGAATATCTTGGTAGAAGATAGAATTTCTTGGAATTTAGGTTTATTCTT
	estrelensis14	AGCTTCTTCGGTGAATATCTTGGTAGAAGATAGAATTTCTTGGAATTTAGGTTTATTCTT
	estrelensis5	AGCTTCTTCGGTGAATATCTTGGTAGAAGATAGAATTTCTTGGAATTTAGGTTTATTCTT
	estrelensis6	AGCTTCTTCGGTGAATATCTTGGTAGAAGATAGAATTTCTTGGAATTTAGGTTTATTCTT
	estrelensis3	AGCTTCTTCGGTGAATATCTTGGTAGAAGATAGAATTTCTTGGAATTTAGGTTTATTCTT
	estrelensis2	AGCTTCTTCGGTGAATATCTTGGTAGAAGATAGAATTTCTTGGAATTTAGGTTTATTCTT
	estrelensis9	AGCTTCTTCGGTGAATATCTTGGTAGAAGATAGAATTTCTTGGAATTTAGGTTTATTCTT
	estrelensis8	AGCTTCTTCGGTGAATATCTTGGTAGAAGATAGAATTTCTTGGAATTTAGGTTTATTCTT
	concreta7	AGCTTCTTCGGTGAATATCTTGGTAGAAGATAGAATTTCTTGGAATTTAGGTTTATTCTT
	modesta	AGCTTCTTCGGTGAATATCTTGGTAGAAGATAGAATTTCTTGGAATTTAGGTTTATTCTT
	dolichophylla	AGCTTCTTCGGTGAATATCTTGGTAGAAGATAGAATTTCTTGGAATTTAGGTTTATTCTT
	tessellata2	AGCTTCTTCGGTGAATATCTTGGTAGAAGATAGAATTTCTTGGAATTTAGGTTTATTCTT
	bicolor	AGCTTCTTCGGTGAATATCTTGGTAGAAGATAGAATTTCTTGGAATTTAGGTTTATTCTT
	concreta9	AGCTTCTTCGGTGAATATCTTGGTAGAAGATAGAATTTCTTGGAATTTAGGTTTATTCTT
	odorata2	AGCTTCTTCGGTGAATATCTTGGTAGAAGATAGAATTTCTTGGAATTTAGGTTTATTCTT
	odorata1	AGCTTCTTCGGTGAATATCTTGGTAGAAGATAGAATTTCTTGGAATTTAGGTTTATTCTT
	tesselata1	AGCTTCTTCGGTGAATATCTTGGTAGAAGATAGAATTTCTTGGAATTTAGGTTTATTCTT
	humbertii1	AGCTTCTTCGGTGAATATCTTGGTAGAAGATAGAATTTCTTGGAATTTAGGTTTATTCTT
	humertii2	AGCTTCTTCGGTGAATATCTTGGTAGAAGATAGAATTTCTTGGAATTTAGGTTTATTCTT
	oreocharis1	AGCTTCTTCGGTGAATATCTTGGTAGAAGATAGAATTTCTTGGAATTTAGGTTTATTCTT
	melanantha	AGCTTCTTCGGTGAATATCTTGGTAGAAGATAGAATTTCTTGGAATTTCGGTTTATTCTT
	eurychila	AGCTTCTTCGGTGAATATCTTGGTAGAAGATAGAATTTCTTGGAATTTAGGTTTATTCTT
	tsinjoarivensis2	AGCTTCTTCGGTGAATATCTTGGTAGAAGATAGAATTTCTTGGAATTTAGGTTTATTCTT
	concreta8	AGCTTCTTCGGTGAATATCTTGGTAGAAGATAGAATTTCTTGGAATTTAGGTTTATTCTT
	golungensis	AGCTTCTTCGGTGAATATCTTGGTAGAAGATAGAATTTCTTGGAATTTAGGTTTATTCTT
	steudneri	AGCTTCTTCGGTGAATATCTTGGTAGAAGATAGAATTTCTTGGAATTTAGGTTTATTCTT
	Phalaenopsis_aphrodite	AGCTTCTTCGGTGAATATCTTGGTAGAAGATAGAATTTCTTGGAATTTAGGTTTCTTCTT
	concreta5	TGTTAAGTAGGTACGTAACCCAACGAGAAATTTCTTTACCTGTCCAATTTCTAACGCATC
	concreta6	TGTTAAGTAGGTACGTAACCCAACGAGAAATTTCTTTACCTGTCCAATTTCTAACGCATC
	concreta1	TGTTAAGTAGGTACGTAACCCAACGAGAAATTTCTTTACCTGTCCAATTTCTAACGCATC
	concreta3	TGTTAAGTAGGTACGTAACCCAACGAGAAATTTCTTTACCTGTCCAATTTCTAACGCATC
	concreta2	TGTTAAGTAGGTACGTAACCCAACGAGAAATTTCTTTACCTGTCCAATTTCTAACGCATC
	foliosa1	TGTTAAGTAGGTACGTAACCCAACGAGAAATTTCTTTACCTGTCCAATTTCTAACGCATC
	foliosa2	TGTTAAGTAGGTACGTAACCCAACGAGAAATTTCTTTACCTGTCCAATTTCTAACGCATC
	estrelensis7	TGTTAAGTAGGTACGTAACCCAACGAGAAATTTCTTTACCTGTCCAATTTCTAACGCATC
	concreta4	TGTTAAGTAGGTACGTAACCCAACGAGAAATTTCTTTACCTGTCCAATTTCTAACGCATC
	estrelensis1	TGTTAAGTAGGTACGTAACCCAACGAGAAATTTCTTTACCTGTCCAATTTCTAACGCATC
	estrelensis11	TGTTAAGTAGGTACGTAACCCAACGAGAAATTTCTTTACCTGTCCAATTTCTAACGCATC
	estrelensis10	TGTTAAGTAGGTACGTAACCCAACGAGAAATTTCTTTACCTGTCCAATTTCTAACGCATC
	estrelensis13	TGTTAAGTAGGTACGTAACCCAACGAGAAATTTCTTTACCTGTCCAATTTCTAACGCATC
	estrelensis12	TGTTAAGTAGGTACGTAACCCAACGAGAAATTTCTTTACCTGTCCAATTTCTAACGCATC
	estrelensis4	TGTTAAGTAGGTACGTAACCCAACGAGAAATTTCTTTACCTGTCCAATTTCTAACGCATC
	estrelensis14	TGTTAAGTAGGTACGTAACCCAACGAGAAATTTCTTTACCTGTCCAATTTCTAACGCATC
	estrelensis5	TGTTAAGTAGGTACGTAACCCAACGAGAAATTTCTTTACCTGTCCAATTTCTAACGCATC
	estrelensis6	TGTTAAGTAGGTACGTAACCCAACGAGAAATTTCTTTACCTGTCCAATTTCTAACGCATC
	estrelensis3	TGTTAAGTAGGTACGTAACCCAACGAGAAATTTCTTTACCTGTCCAATTTCTAACGCATC
	estrelensis2	TGTTAAGTAGGTACGTAACCCAACGAGAAATTTCTTTACCTGTCCAATTTCTAACGCATC
	estrelensis9	TGTTAAGTAGGTACGTAACCCAACGAGAAATTTCTTTACCTGTCCAATTTCTAACGCATC
	estrelensis8	TGTTAAGTAGGTACGTAACCCAACGAGAAATTTCTTTACCTGTCCAATTTCTAACGCATC
	concreta7	TGTTAAGTAGGTACGTAACCCAACGAGAAATTTCTTTACCTGTCCAATTTCTAACGCATC
	modesta	TGTTAAGTAGGTACGTAACCCAACGAGAAATTTCTTTACCTGTCCAATTTCTAACGCATC
	dolichophylla	TGTTAAGTAGGTACGTAACCCAACGAGAAATTTCTTTACCTGTCCAATTTCTAACGCATC
	tessellata2	TGTTAAGTAGGTACGTAACCCAACGAGAAATTTCTTTACCTGTCCAATTTCTAACGCATC
	bicolor	TGTTAAGTAGGTACGTAACCCAACGAGAAATTTCTTTACCTGTCCAATTTCTAACGCATC
	concreta9	TGTTAAGTAGGTACGTAACCCAACGAGAAATTTCTTTACCTGTCCAATTTCTAACGCATC
	odorata2	TGTTAAGTAGGTACGTAACCCAACGAGAAATTTCTTTACCTGTCCAATTTCTAACGCATC
	odorata1	TGTTAAGTAGGTACGTAACCCAACGAGAAATTTCTTTACCTGTCCAATTTCTAACGCATC
	tesselata1	TGTTAAGTAGGTACGTAACCCAACGAGAAATTTCTTTACCTGTCCAATTTCTAACGCATC
	humbertii1	TGTTAAGTAGGTACGTAACCCAACAAGAAATTTCTTTACCTGTCCAATTTCTAACGCATC
	humertii2	TGTTAAGTAGGTACGTAATCCAACAAGAAATTTCTTTACCTGTCCAATTTCTAACGCATC
	oreocharis1	TGTTAAGTAGGTACGTAACCCAACAAGAAATTTCTTTACCTGTCCAATTTCTAACGCATC
	melanantha	TGTTAAGTAGGTACGTAACCCAACGAGAAATTTCTTTACCTGTCCAATTTCTAACGCATC
	eurychila	TGTTAAGTAGGTACGTAACCCAACGAGAAATTTCTTTACCTGTCCAATTTCTAACGCATC
	tsinjoarivensis2	TGTTAAGTAGGTACGTAACCCAACGAGAAATTTCTTTACCTGTCCAATTTCTAACGCATC
	concreta8	TGTTAAGTAGGTACGTAACCCAACGAGAAATTTCTTTACCTGTCCAATTTCTAACGCATC
	golungensis	TGTTAAGTAGGTACGTAACCCAACGAGAAATTTCTTTACCTGTCCAATTTCTAACGCATC
	steudneri	TGTTAAGTAGGTACGTAACCCAACGAGAAATTTCTTTACCTGTCCAATTTCTAACGCATC
	Phalaenopsis_aphrodite	TGTTAAGTAGGTACGTAACCCAACAAGAAATTTCTTTACCTGTCCAATTTCTAACGCATC
	concreta5	AAGATATCCATTCGTTCCGGTGTAAATAGTAGCTATCTGGTCTTCCACCGCCAGAGGGTC
	concreta6	AAGATATCCATTCGTTCCGGTGTAAATAGTAGCTATCTGGTCTTCCACCGCCAGAGGGTC
	concreta1	AAGATATCCATTCGTTCCGGTGTAAATAGTAGCTATCTGGTCTTCCACCGCCAGAGGGTC
	concreta3	AAGATATCCATTCGTTCCGGTGTAAATAGTAGCTATCTGGTCTTCCACCGCCAGAGGGTC
	concreta2	AAGATATCCATTCGTTCCGGTGTAAATAGTAGCTATCTGGTCTTCCACCGCCAGAGGGTC
	foliosa1	AAGATATCCATTCGTTCCGGTGTAAATAGTAGCTATCTGGTCTTCCACCGCCAGAGGGTC
	foliosa2	AAGATATCCATTCGTTCCGGTGTAAATAGTAGCTATCTGGTCTTCCACCGCCAGAGGGTC
	estrelensis7	AAGATATCCATTCGTTCCGGTGTAAATAGTAGCTATCTGGTCTTCCACCGCCAGAGGGTC
	concreta4	AAGATATCCATTCGTTCCGGTGTAAATAGTAGCTATCTGGTCTTCCACCGCCAGAGGGTC
	estrelensis1	AAGATATCCATTCGTTCCGGTGTAAATAGTAGCTATCTGGTCTTCCACCGCCAGAGGGTC
	estrelensis11	AAGATATCCATTCGTTCCGGTGTAAATAGTAGCTATCTGGTCTTCCACCGCCAGAGGGTC
	estrelensis10	AAGATATCCATTCGTTCCGGTGTAAATAGTAGCTATCTGGTCTTCCACCGCCAGAGGGTC
	estrelensis13	AAGATATCCATTCGTTCCGGTGTAAATAGTAGCTATCTGGTCTTCCACCGCCAGAGGGTC
	estrelensis12	AAGATATCCATTCGTTCCGGTGTAAATAGTAGCTATCTGGTCTTCCACCGCCAGAGGGTC
	estrelensis4	AAGATATCCATTCGTTCCGGTGTAAATAGTAGCTATCTGGTCTTCCACCGCCAGAGGGTC
	estrelensis14	AAGATATCCATTCGTTCCGGTGTAAATAGTAGCTATCTGGTCTTCCACCGCCAGAGGGTC
	estrelensis5	AAGATATCCATTCGTTCCGGTGTAAATAGTAGCTATCTGGTCTTCCACCGCCAGAGGGTC
	estrelensis6	AAGATATCCATTCGTTCCGGTGTAAATAGTAGCTATCTGGTCTTCCACCGCCAGAGGGTC
	estrelensis3	AAGATATCCATTCGTTCCGGTGTAAATAGTAGCTATCTGGTCTTCCACCGCCAGAGGGTC
	estrelensis2	AAGATATCCATTCGTTCCGGTGTAAATAGTAGCTATCTGGTCTTCCACCGCCAGAGGGTC
	estrelensis9	AAGATATCCATTCGTTCCGGTGTAAATAGTAGCTATCTGGTCTTCCACCGCCAGAGGGTC
	estrelensis8	AAGATATCCATTCGTTCCGGTGTAAATAGTAGCTATCTGGTCTTCCACCGCCAGAGGGTC
	concreta7	AAGATATCCATTCGTTCCGGTGTAAATAGTAGCTATCTGGTCTTCCACCGCCAGAGGGTC
	modesta	AAGATATCCATTCGTTCCGGTGTAAATAGTAGCTATCTGGTCTTCCACCGCCAGAGGGTC
	dolichophylla	AAGATATCCATTCGTTCCGGTGTAAATAGTAGCTATCTGGTCTTCCACCGCCAGAGGGTC
	tessellata2	AAGATATCCATTCGTTCCGGTGTAAATAGTAGCTATCTGGTCTTCCACCGCCAGAGGGTC
	bicolor	AAGATATCCATTCGTTCCGGTGTAAATAGTAGCTATCTGGTCTTCCACCGCCAGAGGGTC
	concreta9	AAGATATCCATTCGTTCCGGTGTAAATAGTAGCTATCTGGTCTTCCACCGCCAGAGGGTC
	odorata2	AAGATATCCATTCGTTCCGGTGTAAATAGTAGCTATCTGGTCTTCCACCGCCAGAGGGTC
	odorata1	AAGATATCCATTCGTTCCGGTGTAAATAGTAGCTATCTGGTCTTCCACCGCCAGAGGGTC
	tesselata1	AAGATATCCATTCGTTCCGGTGTAAATAGTAGCTATCTGGTCTTCCACCGCCAGAGGGTC
	humbertii1	AAGATATCCATTCGTTCCGGTGTAAATAGTAGCTATCTGGTCTTCCACCGACAGAGGGTC
	humertii2	AAGATATCCATTCGTTCCGGTGTAAATAGTAGCTATCTGGTCTTCCACCGCCAGAGGGTC
	oreocharis1	AAGATATCCATTCGTTCCGGTGTAAATAGTAGCTATCTGGTCTTCCACCGCCAGAGGGTC
	melanantha	AAGATATCCATTTGTTCCGGTGTAAATAGTAGCTATCTGGTCTTCCACCGCCAGAGGGTC
	eurychila	AAGATATCCATTCGTTCCGGTGTAAATAGTAGCTATCTGGTCTTCCACCGCCAGAGGGTC
	tsinjoarivensis2	AAGATATCCATTCGTTCCGGTGTAAATAGTAGCTATCTGGTCTTCCACCGCCAGAGGGTC
	concreta8	AAGATATCCATTCGTTCCGGTGTAAATAGTAGCTATCTGGTCTTCCACCGCCAGAGGGTC
	golungensis	AAGATATCCATTCGTTCCGGTGTAAATAGTAGCTATCTGGTCTTCCACCGCCAGAGGGTC
	steudneri	AAGATATCCATTCGTTCCGGTGTAAATAGTAGCTATCTGGTCTTCCACCGCCAGAGGGTC
	Phalaenopsis_aphrodite	AAGATATCCATTTGTTCCGGTATAAATAGTAGCTATCTGGTCTTCTACCGCGAGAGGGTC
	concreta5	TGATTGGGATTGTTTGAGCAACTCACGTAATCTTTGACCTCTTGCCAATTGATTCTGAGT
	concreta6	TGATTGGGATTGTTTGAGCAACTCACGTAATCTTTGACCTCTTGCCAATTGATTCTGAGT
	concreta1	TGATTGGGATTGTTTGAGCAACTCACGTAATCTTTGACCTCTTGCCAATTGATTCTGAGT
	concreta3	TGATTGGGATTGTTTGAGCAACTCACGTAATCTTTGACCTCTTGCCAATTGATTCTGAGT
	concreta2	TGATTGGGATTGTTTGAGCAACTCACGTAATCTTTGACCTCTTGCCAATTGATTCTGAGT
	foliosa1	TGATTGGGATTGTTTGAGCAACTCACGTAATCTTTGACCTCTTGCCAATTGATTCTGAGT
	foliosa2	TGATTGGGATTGTTTGAGCAACTCACGTAATCTTTGACCTCTTGCCAATTGATTCTGAGT
	estrelensis7	TGATTGGGATTGTTTGAGCAACTCACGTAATCTTTGACCTCTTGCCAATTGATTCTGAGT
	concreta4	TGATTGGGATTGTTTGAGCAACTCACGTAATCTTTGACCTCTTGCCAATTGATTCTGAGT
	estrelensis1	TGATTGGGATTGTTTGAGCAACTCACGTAATCTTTGACCTCTTGCCAATTGATTCTGAGT
	estrelensis11	TGATTGGGATTGTTTGAGCAACTCACGTAATCTTTGACCTCTTGCCAATTGATTCTGAGT
	estrelensis10	TGATTGGGATTGTTTGAGCAACTCACGTAATCTTTGACCTCTTGCCAATTGATTCTGAGT
	estrelensis13	TGATTGGGATTGTTTGAGCAACTCACGTAATCTTTGACCTCTTGCCAATTGATTCTGAGT
	estrelensis12	TGATTGGGATTGTTTGAGCAACTCACGTAATCTTTGACCTCTTGCCAATTGATTCTGAGT
	estrelensis4	TGATTGGGATTGTTTGAGCAACTCACGTAATCTTTGACCTCTTGCCAATTGATTCTGAGT
	estrelensis14	TGATTGGGATTGTTTGAGCAACTCACGTAATCTTTGACCTCTTGCCAATTGATTCTGAGT
	estrelensis5	TGATTGGGATTGTTTGAGCAACTCACGTAATCTTTGACCTCTTGCCAATTGATTCTGAGT
	estrelensis6	TGATTGGGATTGTTTGAGCAACTCACGTAATCTTTGACCTCTTGCCAATTGATTCTGAGT
	estrelensis3	TGATTGGGATTGTTTGAGCAACTCACGTAATCTTTGACCTCTTGCCAATTGATTCTGAGT
	estrelensis2	TGATTGGGATTGTTTGAGCAACTCACGTAATCTTTGACCTCTTGCCAATTGATTCTGAGT
	estrelensis9	TGATTGGGATTGTTTGAGCAACTCACGTAATCTTTGACCTCTTGCCAATTGATTCTGAGT
	estrelensis8	TGATTGGGATTGTTTGAGCAACTCACGTAATCTTTGACCTCTTGCCAATTGATTCTGAGT
	concreta7	TGATTGGGATTGTTTGAGCAACTCACGTAATCTTTGACCTCTTGCCAATTGATTCTGAGT
	modesta	TGATTGGGATTGTTTGAGCAACTCACGTAATCTTTGACCTCTTGCCAATTGATTCTGAGT
	dolichophylla	TGATTGGGATTGTTTGAGCAACTCACGTAATCTTTGACCTCTTGCCAATTGATTCTGAGT
	tessellata2	TGATTGGGATTGTTTGAGCAACTCACGTAATCTTTGACCTCTTGCCAATTGATTCTGAGT
	bicolor	TGATTGGGATTGTTTGAGCAACTCACGTAATCTTTGACCTCTTGCCAATTGATTCTGAGT
	concreta9	TGATTGGGATTGTTTGAGCAACTCACGTAATCTTTGACCTCTTGCCAATTGATTCTGAGT
	odorata2	TGATTGGGATTGTTTGAGCAACTCACGTAATCTTTGACCTCTTGCCAATTGATTCTGAGT
	odorata1	TGATTGGGATTGTTTGAGCAACTCACGTAATCTTTGACCTCTTGCCAATTGATTCTGAGT
	tesselata1	TGATTGGGATTGTTTGAGCAACTCACGTAATCTTTGACCTCTTGCCAATTGATTCTGAGT
	humbertii1	TGATTGGGATTGTTTGAGCAACTCACGTAATCTTTGACCTCTTGCCAATTGATTCTGAGT
	humertii2	TGATTGGGATTGTTTGAGCAACTCACGTAATCTTTGACCTCTTGCCAATTGATTCTGAGT
	oreocharis1	TGATTGGGATTGTTTGAGCAACTCACGTAATCTTTGACCTCTTGCCAATTGATTCTGAGT
	melanantha	TGATTGGGATTGTTTGAGCAACTCACGTAATCTTTGACCTCTTGCCAATTGATTCTGAGT
	eurychila	TGATTGGGATTGTTTGAGCAACTCACGTAATCTTTGACCTCTTGCCAATTGATTCTGAGT
	tsinjoarivensis2	TGATTGGGATTGTTTGAGCAACTCACGTAATCTTTGACCTCTTGCCAATTGATTCTGAGT
	concreta8	TGATTGGGATTGTTTGAGCAACTCACGTAATCTTTGACCTCTTGCCAATTGATTCTGAGT
	golungensis	TGATTGGGATTGTTTGAGCAACTCACGTAATCTTTGACCTCTTGCCAATTGATTCTGAGT
	steudneri	TGATTGGGATTGTTTGAGCAACTCACGTAATCTTTGACCTCTTGCCAATTGATTCTGAGT
	Phalaenopsis_aphrodite	TGATTGGGATTGTTTGAGCAACTCACGTAATCGTTGACCTCTTGCCAATTGATTCTGAGT
	concreta5	AGCTTTATCTAGATCAGAAGCAAATTGTGCAAAGGCTTCTAATTCTGCAAATTGAGCTAG
	concreta6	AGCTTTATCTAGATCAGAAGCAAATTGTGCAAAGGCTTCTAATTCTGCAAATTGAGCTAG
	concreta1	AGCTTTATCTAGATCAGAAGCAAATTGTGCAAAGGCTTCTAATTCTGCAAATTGAGCTAG
	concreta3	AGCTTTATCTAGATCAGAAGCAAATTGTGCAAAGGCTTCTAATTCTGCAAATTGAGCTAG
	concreta2	AGCTTTATCTAGATCAGAAGCAAATTGTGCAAAGGCTTCTAATTCTGCAAATTGAGCTAG
	foliosa1	AGCTTTATCTAGATCAGAAGCAAATTGTGCAAAGGCTTCTAATTCTGCAAATTGAGCTAG
	foliosa2	AGCTTTATCTAGATCAGAAGCAAATTGTGCAAAGGCTTCTAATTCTGCAAATTGAGCTAG
	estrelensis7	AGCTTTATCTAGATCAGAAGCAAATTGTGCAAAGGCTTCTAATTCTGCAAATTGAGCTAG
	concreta4	AGCTTTATCTAGATCAGAAGCAAATTGTGCAAAGGCTTCTAATTCTGCAAATTGAGCTAG
	estrelensis1	AGCTTTATCTAGATCAGAAGCAAATTGTGCAAAGGCTTCTAATTCTGCAAATTGAGCTAG
	estrelensis11	AGCTTTATCTAGATCAGAAGCAAATTGTGCAAAGGCTTCTAATTCTGCAAATTGAGCTAG
	estrelensis10	AGCTTTATCTAGATCAGAAGCAAATTGTGCAAAGGCTTCTAATTCTGCAAATTGAGCTAG
	estrelensis13	AGCTTTATCTAGATCAGAAGCAAATTGTGCAAAGGCTTCTAATTCTGCAAATTGAGCTAG
	estrelensis12	AGCTTTATCTAGATCAGAAGCAAATTGTGCAAAGGCTTCTAATTCTGCAAATTGAGCTAG
	estrelensis4	AGCTTTATCTAGATCAGAAGCAAATTGTGCAAAGGCTTCTAATTCTGCAAATTGAGCTAG
	estrelensis14	AGCTTTATCTAGATCAGAAGCAAATTGTGCAAAGGCTTCTAATTCTGCAAATTGAGCTAG
	estrelensis5	AGCTTTATCTAGATCAGAAGCAAATTGTGCAAAGGCTTCTAATTCTGCAAATTGAGCTAG
	estrelensis6	AGCTTTATCTAGATCAGAAGCAAATTGTGCAAAGGCTTCTAATTCTGCAAATTGAGCTAG
	estrelensis3	AGCTTTATCTAGATCAGAAGCAAATTGTGCAAAGGCTTCTAATTCTGCAAATTGAGCTAG
	estrelensis2	AGCTTTATCTAGATCAGAAGCAAATTGTGCAAAGGCTTCTAATTCTGCAAATTGAGCTAG
	estrelensis9	AGCTTTATCTAGATCAGAAGCAAATTGTGCAAAGGCTTCTAATTCTGCAAATTGAGCTAG
	estrelensis8	AGCTTTATCTAGATCAGAAGCAAATTGTGCAAAGGCTTCTAATTCTGCAAATTGAGCTAG
	concreta7	AGCTTTATCTAGATCAGAAGCAAATTGTGCAAAGGCTTCTAATTCTGCAAATTGAGCTAG
	modesta	AGCTTTATCTAGATCAGAAGCAAATTGTGCAAAGGCTTCTAATTCTGCAAATTGAGCTAG
	dolichophylla	AGCTTTATCTAGATCAGAAGCAAATTGTGCAAAGGCTTCTAATTCTGCAAATTGAGCTAG
	tessellata2	AGCTTTATCTAGATCAGAAGCAAATTGTGCAAAGGCTTCTAATTCTGCAAATTGAGCTAG
	bicolor	AGCTTTATCTAGATCAGAAGCAAATTGTGCAAAGGCTTCTAATTCTGCAAATTGAGCTAG
	concreta9	AGCTTTATCTAGATCAGAAGCAAATTGTGCAAAGGCTTCTAATTCTGCAAATTGAGCTAG
	odorata2	AGCTTTATCTAGATCAGAAGCAAATTGTGCAAAGGCTTCTAATTCTGCAAATTGAGCTAG
	odorata1	AGCTTTATCTAGATCAGAAGCAAATTGTGCAAAGGCTTCTAATTCTGCAAATTGAGCTAG
	tesselata1	AGCTTTATCTAGATCAGAAGCAAATTGTGCAAAGGCTTCTAATTCTGCAAATTGAGCTAG
	humbertii1	AGCTTTATCTAGATCAGAAGCAAATTGTGCAAAGGCTTCTAATTCTGCAAATTGAGCTAG
	humertii2	AGCTTTATCTAGATCAGAAGCAAATTGTGCAAAGGCTTCTAATTCTGCAAATTGAGCTAG
	oreocharis1	AGCTTTATCTAGATCAGAAGCAAATTGTGCAAAGGCTTCTAATTCTGCAAATTGAGCTAG
	melanantha	AGCTTTATCTAGATCAGAAGCAAATTGTGCAAAGGCTTCTAATTCTGCAAATTGAGCTAG
	eurychila	AGCTTTATCTAGATCAGAAGCAAATTGTGCAAAGGCTTCTAATTCTGCAAATTGAGCTAG
	tsinjoarivensis2	AGCTTTATCTAGATCAGAAGCAAATTGTGCAAAGGCTTCTAATTCTGCAAATTGAGCTAG
	concreta8	AGCTTTATCTAGATCAGAAGCAAATTGTGCAAAGGCTTCTAATTCTGCAAATTGAGCTAG
	golungensis	AGCTTTATCTAGATCAGAAGCAAATTGTGCAAAGGCTTCTAATTCTGCAAATTGAGCTAG
	steudneri	AGCTTTATCTAGATCAGAAGCAAATTGTGCAAAGGCTTCTAATTCTGCAAATTGAGCTAG
	Phalaenopsis_aphrodite	AGCTTTATCTAGATCAGAAGCAAATTGTGCAAAGGCTTCTAATTCTGCAAATTGAGCTAG
	concreta5	TTCCAATTTTGATTTGCCAGCTACTTGTTTCATGGCTTTAATTTGAGCTGCCGATCCTAC
	concreta6	TTCCAATTTTGATTTGCCAGCTACTTGTTTCATGGCTTTAATTTGAGCTGCCGATCCTAC
	concreta1	TTCCAATTTTGATTTGCCAGCTACTTGTTTCATGGCTTTAATTTGAGCTGCCGATCCTAC
	concreta3	TTCCAATTTTGATTTGCCAGCTACTTGTTTCATGGCTTTAATTTGAGCTGCCGATCCTAC
	concreta2	TTCCAATTTTGATTTGCCAGCTACTTGTTTCATGGCTTTAATTTGAGCTGCCGATCCTAC
	foliosa1	TTCCAATTTTGATTTGCCAGCTACTTGTTTCATGGCTTTAATTTGAGCTGCCGATCCTAC
	foliosa2	TTCCAATTTTGATTTGCCAGCTACTTGTTTCATGGCTTTAATTTGAGCTGCCGATCCTAC
	estrelensis7	TTCCAATTTTGATTTGCCAGCTACTTGTTTCATGGCTTTAATTTGAGCTGCCGATCCTAC
	concreta4	TTCCAATTTTGATTTGCCAGCTACTTGTTTCATGGCTTTAATTTGAGCTGCCGATCCTAC
	estrelensis1	TTCCAATTTTGATTTGCCAGCTACTTGTTTCATGGCTTTAATTTGAGCTGCCGATCCTAC
	estrelensis11	TTCCAATTTTGATTTGCCAGCTACTTGTTTCATGGCTTTAATTTGAGCTGCCGATCCTAC
	estrelensis10	TTCCAATTTTGATTTGCCAGCTACTTGTTTCATGGCTTTAATTTGAGCTGCCGATCCTAC
	estrelensis13	TTCCAATTTTGATTTGCCAGCTACTTGTTTCATGGCTTTAATTTGAGCTGCCGATCCTAC
	estrelensis12	TTCCAATTTTGATTTGCCAGCTACTTGTTTCATGGCTTTAATTTGAGCTGCCGATCCTAC
	estrelensis4	TTCCAATTTTGATTTGCCAGCTACTTGTTTCATGGCTTTAATTTGAGCTGCCGATCCTAC
	estrelensis14	TTCCAATTTTGATTTGCCAGCTACTTGTTTCATGGCTTTAATTTGAGCTGCCGATCCTAC
	estrelensis5	TTCCAATTTTGATTTGCCAGCTACTTGTTTCATGGCTTTAATTTGAGCTGCCGATCCTAC
	estrelensis6	TTCCAATTTTGATTTGCCAGCTACTTGTTTCATGGCTTTAATTTGAGCTGCCGATCCTAC
	estrelensis3	TTCCAATTTTGATTTGCCAGCTACTTGTTTCATGGCTTTAATTTGAGCTGCCGATCCTAC
	estrelensis2	TTCCAATTTTGATTTGCCAGCTACTTGTTTCATGGCTTTAATTTGAGCTGCCGATCCTAC
	estrelensis9	TTCCAATTTTGATTTGCCAGCTACTTGTTTCATGGCTTTAATTTGAGCTGCCGATCCTAC
	estrelensis8	TTCCAATTTTGATTTGCCAGCTACTTGTTTCATGGCTTTAATTTGAGCTGCCGATCCTAC
	concreta7	TTCCAATTTTGATTTGCCAGCTACTTGTTTCATGGCTTTAATTTGAGCTGCCGATCCTAC
	modesta	TTCCAATTTTGATTTGCCAGCTACTTGTTTCATGGCTTTAATTTGAGCTGCCGATCCTAC
	dolichophylla	TTCCAATTTTGATTTGCCAGCTACTTGTTTCATGGCTTTAATTTGAGCTGCCGATCCTAC
	tessellata2	TTCCAATTTTGATTTGCCAGCTACTTGTTTCATGGCTTTAATTTGAGCTGCCGATCCTAC
	bicolor	TTCCAATTTTGATTTGCCAGCTACTTGTTTCATGGCTTTAATTTGAGCTGCCGATCCTAC
	concreta9	TTCCAATTTTGATTTGCCAGCTACTTGTTTCATGGCTTTAATTTGAGCTGCCGATCCTAC
	odorata2	TTCCAATTTTGATTTGCCAGCTACTTGTTTCATGGCTTTAATTTGAGCTGCCGATCCTAC
	odorata1	TTCCAATTTTGATTTGCCAGCTACTTGTTTCATGGCTTTAATTTGAGCTGCCGATCCTAC
	tesselata1	TTCCAATTTTGATTTGCCAGCTACTTGTTTCATGGCTTTAATTTGAGCTGCCGATCCTAC
	humbertii1	TTCCAATTTTGATTTGCCAGCTACTTGTTTCATGGCTTTAATTTGAGCTGCCGATCCTAC
	humertii2	TTCCAATTTTGATTTGCCAGCTACTTGTTTCATGGCTTTAATTTGAGCTGCCGATCCTAC
	oreocharis1	TTCCAATTTTGATTTGCCAGCTACTTGTTTCATGGCTTTAATTTGAGCTGCCGATCCTAC
	melanantha	TTCCAATTTTGATTTGCCAGCTACTTGTTTCATGGCTTTAATTTGAGCTGCCGATCCTAC
	eurychila	TTCCAATTTTGATTTGCCAGCTACTTGTTTCATGGCTTTAATTTGAGCTGCCGATCCTAC
	tsinjoarivensis2	TTCCAATTTTGATTTGCCAGCTACTTGTTTCATGGCTTTAATTTGAGCTGCCGATCCTAC
	concreta8	TTCCAATTTTGATTTGCCAGCTACTTGTTTCATGGCTTTAATTTGAGCTGCCGATCCTAC
	golungensis	TTCCAATTTTGATTTGCCAGCTACTTGTTTCATGGCTTTAATTTGAGCTGCCGATCCTAC
	steudneri	TTCCAATTTTGATTTGCCAGCTACTTGTTTCATGGCTTTAATTTGAGCTGCCGATCCTAC
	Phalaenopsis_aphrodite	TTCCAATTTTGATTTGCCAGCTACTTGTTTCATGGCTTTAATTTGAGCTGCCGATCCGAC
	concreta5	TCTTGAAACAGAAATACCTACATTAATAGCAGGCCTGATTCCAGCATTGAATAGATCGGC
	concreta6	TCTTGAAACAGAAATACCTACATTAATAGCAGGCCTGATTCCAGCATTGAATAGATCGGC
	concreta1	TCTTGAAACAGAAATACCTACATTAATAGCAGGCCTGATTCCAGCATTGAATAGATCGGC
	concreta3	TCTTGAAACAGAAATACCTACATTAATAGCAGGCCTGATTCCAGCATTGAATAGATCGGC
	concreta2	TCTTGAAACAGAAATACCTACATTAATAGCAGGCCTGATTCCAGCATTGAATAGATCGGC
	foliosa1	TCTTGAAACAGAAATACCTACATTAATAGCAGGCCTGATTCCAGCATTGAATAGATCGGC
	foliosa2	TCTTGAAACAGAAATACCTACATTAATAGCAGGCCTGATTCCAGCATTGAATAGATCGGC
	estrelensis7	TCTTGAAACAGAAATACCTACATTAATAGCAGGCCTGATTCCAGCATTGAATAGATCGGC
	concreta4	TCTTGAAACAGAAATACCTACATTAATAGCAGGCCTGATTCCAGCATTGAATAGATCGGC
	estrelensis1	TCTTGAAACAGAAATACCTACATTAATAGCAGGCCTGATTCCAGCATTGAATAGATCGGC
	estrelensis11	TCTTGAAACAGAAATACCTACATTAATAGCAGGCCTGATTCCAGCATTGAATAGATCGGC
	estrelensis10	TCTTGAAACAGAAATACCTACATTAATAGCAGGCCTGATTCCAGCATTGAATAGATCGGC
	estrelensis13	TCTTGAAACAGAAATACCTACATTAATAGCAGGCCTGATTCCAGCATTGAATAGATCGGC
	estrelensis12	TCTTGAAACAGAAATACCTACATTAATAGCAGGCCTGATTCCAGCATTGAATAGATCGGC
	estrelensis4	TCTTGAAACAGAAATACCTACATTAATAGCAGGCCTGATTCCAGCATTGAATAGATCGGC
	estrelensis14	TCTTGAAACAGAAATACCTACATTAATAGCAGGCCTGATTCCAGCATTGAATAGATCGGC
	estrelensis5	TCTTGAAACAGAAATACCTACATTAATAGCAGGCCTGATTCCAGCATTGAATAGATCGGC
	estrelensis6	TCTTGAAACAGAAATACCTACATTAATAGCAGGCCTGATTCCAGCATTGAATAGATCGGC
	estrelensis3	TCTTGAAACAGAAATACCTACATTAATAGCAGGCCTGATTCCAGCATTGAATAGATCGGC
	estrelensis2	TCTTGAAACAGAAATACCTACATTAATAGCAGGCCTGATTCCAGCATTGAATAGATCGGC
	estrelensis9	TCTTGAAACAGAAATACCTACATTAATAGCAGGCCTGATTCCAGCATTGAATAGATCGGC
	estrelensis8	TCTTGAAACAGAAATACCTACATTAATAGCAGGCCTGATTCCAGCATTGAATAGATCGGC
	concreta7	TCTTGAAACAGAAATACCTACATTAATAGCAGGCCTGATTCCAGCATTGAATAGATCGGC
	modesta	TCTTGAAACAGAAATACCTACATTAATAGCAGGCCTGATTCCAGCATTGAATAGATCGGC
	dolichophylla	TCTTGAAACAGAAATACCTACATTAATAGCAGGCCTGATTCCAGCATTGAATAGATCGGC
	tessellata2	TCTTGAAACAGAAATACCTACATTAATAGCAGGCCTGATTCCAGCATTGAATAGATCGGC
	bicolor	TCTTGAAACAGAAATACCTACATTAATAGCAGGCCTGATTCCAGCATTGAATAGATCGGC
	concreta9	TCTTGAAACAGAAATACCTACATTAATAGCAGGCCTGATTCCAGCATTGAATAGATCGGC
	odorata2	TCTTGAAACAGAAATACCTACATTAATAGCAGGCCTGATTCCAGCATTGAATAGATCGGC
	odorata1	TCTTGAAACAGAAATACCTACATTAATAGCAGGCCTGATTCCAGCATTGAATAGATCGGC
	tesselata1	TCTTGAAACAGAAATACCTACATTAATAGCAGGCCTGATTCCAGCATTGAATAGATCGGC
	humbertii1	TCTTGAAACAGAAATACCTACATTAATAGCAGGCCTGATTCCAGCATTGAATAGATCGGC
	humertii2	TCTTGAAACAGAAATACCTACATTAATAGCAGGCCTGATTCCAGCATTGAATAGATCGGC
	oreocharis1	TCTTGAAACAGAAATACCTACATTAATAGCAGGCCTGATTCCAGCATTGAATAGATCGGC
	melanantha	TCTTGAAACAGAAATACCTACATTAATAGCAGGCCTGATTCCAGCATTGAATAGATCGGC
	eurychila	TCTTGAAACAGAAATACCTACATTAATAGCAGGCCTGATTCCAGCATTGAATAGATCGGC
	tsinjoarivensis2	TCTTGAAACAGAAATACCTACATTAATAGCAGGCCTGATTCCAGCATTGAATAGATCGGC
	concreta8	TCTTGAAACAGAAATACCTACATTAATAGCAGGCCTGATTCCAGCATTGAATAGATCGGC
	golungensis	TCTTGAAACAGAAATACCTACATTAATAGCAGGCCTGATTCCAGCATTGAATAGATCGGC
	steudneri	TCTTGAAACAGAAATACCTACATTAATAGCAGGCCTGATTCCAGCATTGAATAGATCGGC
	Phalaenopsis_aphrodite	TCTTGAAACAGAAATACCTACATTAATAGCAGGCCTTATTCCAGCATTGAATAGATCGGC
	concreta5	AGATAAGAATATTTGTCCATCTGTAATAGAAATTACATTAGTAGGAATATAAGCCGAAAC
	concreta6	AGATAAGAATATTTGTCCATCTGTAATAGAAATTACATTAGTAGGAATATAAGCCGAAAC
	concreta1	AGATAAGAATATTTGTCCATCTGTAATAGAAATTACATTAGTAGGAATATAAGCCGAAAC
	concreta3	AGATAAGAATATTTGTCCATCTGTAATAGAAATTACATTAGTAGGAATATAAGCCGAAAC
	concreta2	AGATAAGAATATTTGTCCATCTGTAATAGAAATTACATTAGTAGGAATATAAGCCGAAAC
	foliosa1	AGATAAGAATATTTGTCCATCTGTAATAGAAATTACATTAGTAGGAATATAAGCCGAAAC
	foliosa2	AGATAAGAATATTTGTCCATCTGTAATAGAAATTACATTAGTAGGAATATAAGCCGAAAC
	estrelensis7	AGATAAGAATATTTGTCCATCTGTAATAGAAATTACATTAGTAGGAATATAAGCCGAAAC
	concreta4	AGATAAGAATATTTGTCCATCTGTAATAGAAATTACATTAGTAGGAATATAAGCCGAAAC
	estrelensis1	AGATAAGAATATTTGTCCATCTGTAATAGAAATTACATTAGTAGGAATATAAGCCGAAAC
	estrelensis11	AGATAAGAATATTTGTCCATCTGTAATAGAAATTACATTAGTAGGAATATAAGCCGAAAC
	estrelensis10	AGATAAGAATATTTGTCCATCTGTAATAGAAATTACATTAGTAGGAATATAAGCCGAAAC
	estrelensis13	AGATAAGAATATTTGTCCATCTGTAATAGAAATTACATTAGTAGGAATATAAGCCGAAAC
	estrelensis12	AGATAAGAATATTTGTCCATCTGTAATAGAAATTACATTAGTAGGAATATAAGCCGAAAC
	estrelensis4	AGATAAGAATATTTGTCCATCTGTAATAGAAATTACATTAGTAGGAATATAAGCCGAAAC
	estrelensis14	AGATAAGAATATTTGTCCATCTGTAATAGAAATTACATTAGTAGGAATATAAGCCGAAAC
	estrelensis5	AGATAAGAATATTTGTCCATCTGTAATAGAAATTACATTAGTAGGAATATAAGCCGAAAC
	estrelensis6	AGATAAGAATATTTGTCCATCTGTAATAGAAATTACATTAGTAGGAATATAAGCCGAAAC
	estrelensis3	AGATAAGAATATTTGTCCATCTGTAATAGAAATTACATTAGTAGGAATATAAGCCGAAAC
	estrelensis2	AGATAAGAATATTTGTCCATCTGTAATAGAAATTACATTAGTAGGAATATAAGCCGAAAC
	estrelensis9	AGATAAGAATATTTGTCCATCTGTAATAGAAATTACATTAGTAGGAATATAAGCCGAAAC
	estrelensis8	AGATAAGAATATTTGTCCATCTGTAATAGAAATTACATTAGTAGGAATATAAGCCGAAAC
	concreta7	AGATAAGAATATTTGTCCATCTGTAATAGAAATTACATTAGTAGGAATATAAGCCGAAAC
	modesta	AGATAAGAATATTTGTCCATCTGTAATAGAAATTACATTAGTAGGAATATAAGCCGAAAC
	dolichophylla	AGATAAGAATATTTGTCCATCTGTAATAGAAATTACATTAGTAGGAATATAAGCCGAAAC
	tessellata2	AGATAAGAATATTTGTCCATCTGTAATAGAAATTACATTAGTAGGAATATAAGCCGAAAC
	bicolor	AGATAAGAATATTTGTCCATCTGTAATAGAAATTACATTAGTAGGAATATAAGCCGAAAC
	concreta9	AGATAAGAATATTTGTCCATCTGTAATAGAAATTACATTAGTAGGAATATAAGCCGAAAC
	odorata2	AGATAAGAATATTTGTCCATCTGTAATAGAAATTACATTAGTAGGAATATAAGCCGAAAC
	odorata1	AGATAAGAATATTTGTCCATCTGTAATAGAAATTACATTAGTAGGAATATAAGCCGAAAC
	tesselata1	AGATAAGAATATTTGTCCATCTGTAATAGAAATTACATTAGTAGGAATATAAGCCGAAAC
	humbertii1	AGATAAGAATATTTGTCCATCTGTAATAGAAATTACATTAGTAGGAATATAAGCCGAAAC
	humertii2	AGATAAGAATATTTGTCCATCTGTAATAGAAATTACATTAGTAGGAATATAAGCCGAAAC
	oreocharis1	AGATAAGAATATTTGTCCATCTGTAATAGAAATTACATTAGTAGGAATATAAGCCGAAAC
	melanantha	AGATAAGAATATTTGTCCATCTGTAATAGAAATTACATTAGTAGGAATATAAGCCGAAAC
	eurychila	AGATAAGAATATTTGTCCATCTGTAATAGAAATTACATTAGTAGGAATATAAGCCGAAAC
	tsinjoarivensis2	AGATAAGAATATTTGTCCATCTGTAATAGAAATTACATTAGTAGGAATATAAGCCGAAAC
	concreta8	AGATAAGAATATTTGTCCATCTGTAATAGAAATTACATTAGTAGGAATATAAGCCGAAAC
	golungensis	AGATAAGAATATTTGTCCATCTGTAATAGAAATTACATTAGTAGGAATATAAGCCGAAAC
	steudneri	AGATAAGAATATTTGTCCATCTGTAATAGAAATTACATTAGTAGGAATATAAGCCGAAAC
	Phalaenopsis_aphrodite	AGATAAGAAGATTTGTCCATCTGTAATAGAAATTACATTAGTAGGAATATAAGCCGAAAC
	concreta5	GTCTCCAGATTGAGTCTCCACTATTGGTAAAGCAGTCATACTTCCTTCACCTAAACGAGA
	concreta6	GTCTCCAGATTGAGTCTCCACTATTGGTAAAGCAGTCATACTTCCTTCACCTAAACGAGA
	concreta1	GTCTCCAGATTGAGTCTCCACTATTGGTAAAGCAGTCATACTTCCTTCACCTAAACGAGA
	concreta3	GTCTCCAGATTGAGTCTCCACTATTGGTAAAGCAGTCATACTTCCTTCACCTAAACGAGA
	concreta2	GTCTCCAGATTGAGTCTCCACTATTGGTAAAGCAGTCATACTTCCTTCACCTAAACGAGA
	foliosa1	GTCTCCAGATTGAGTCTCCACTATTGGTAAAGCAGTCATACTTCCTTCACCTAAACGAGA
	foliosa2	GTCTCCAGATTGAGTCTCCACTATTGGTAAAGCAGTCATACTTCCTTCACCTAAACGAGA
	estrelensis7	GTCTCCAGATTGAGTCTCCACTATTGGTAAAGCAGTCATACTTCCTTCACCTAAACGAGA
	concreta4	GTCTCCAGATTGAGTCTCCACTATTGGTAAAGCAGTCATACTTCCTTCACCTAAACGAGA
	estrelensis1	GTCTCCAGATTGAGTCTCCACTATTGGTAAAGCAGTCATACTTCCTTCACCTAAACGAGA
	estrelensis11	GTCTCCAGATTGAGTCTCCACTATTGGTAAAGCAGTCATACTTCCTTCACCTAAACGAGA
	estrelensis10	GTCTCCAGATTGAGTCTCCACTATTGGTAAAGCAGTCATACTTCCTTCACCTAAACGAGA
	estrelensis13	GTCTCCAGATTGAGTCTCCACTATTGGTAAAGCAGTCATACTTCCTTCACCTAAACGAGA
	estrelensis12	GTCTCCAGATTGAGTCTCCACTATTGGTAAAGCAGTCATACTTCCTTCACCTAAACGAGA
	estrelensis4	GTCTCCAGATTGAGTCTCCACTATTGGTAAAGCAGTCATACTTCCTTCACCTAAACGAGA
	estrelensis14	GTCTCCAGATTGAGTCTCCACTATTGGTAAAGCAGTCATACTTCCTTCACCTAAACGAGA
	estrelensis5	GTCTCCAGATTGAGTCTCCACTATTGGTAAAGCAGTCATACTTCCTTCACCTAAACGAGA
	estrelensis6	GTCTCCAGATTGAGTCTCCACTATTGGTAAAGCAGTCATACTTCCTTCACCTAAACGAGA
	estrelensis3	GTCTCCAGATTGAGTCTCCACTATTGGTAAAGCAGTCATACTTCCTTCACCTAAACGAGA
	estrelensis2	GTCTCCAGATTGAGTCTCCACTATTGGTAAAGCAGTCATACTTCCTTCACCTAAACGAGA
	estrelensis9	GTCTCCAGATTGAGTCTCCACTATTGGTAAAGCAGTCATACTTCCTTCACCTAAACGAGA
	estrelensis8	GTCTCCAGATTGAGTCTCCACTATTGGTAAAGCAGTCATACTTCCTTCACCTAAACGAGA
	concreta7	GTCTCCAGATTGAGTCTCCACTATTGGTAAAGCAGTCATACTTCCTTCACCTAAACGAGA
	modesta	GTCTCCAGATTGAGTCTCCACTATTGGTAAAGCAGTCATACTTCCTTCACCTAAACGAGA
	dolichophylla	GTCTCCAGATTGAGTCTCCACTATTGGTAAAGCAGTCATACTTCCTTCACCTAAACGAGA
	tessellata2	GTCTCCAGATTGAGTCTCCACTATTGGTAAAGCAGTCATACTTCCTTCACCTAAACGAGA
	bicolor	GTCTCCAGATTGAGTCTCCACTATTGGTAAAGCAGTCATACTTCCTTCACCTAAACGAGA
	concreta9	GTCTCCAGATTGAGTCTCCACTATTGGTAAAGCAGTCATACTTCCTTCACCTAAACGAGA
	odorata2	GTCTCCAGATTGAGTCTCCACTATTGGTAAAGCAGTCATACTTCCTTCACCTAAACGAGA
	odorata1	GTCTCCAGATTGAGTCTCCACTATTGGTAAAGCAGTCATACTTCCTTCACCTAAACGAGA
	tesselata1	GTCTCCAGATTGAGTCTCCACTATTGGTAAAGCAGTCATACTTCCTTCACCTAAACGAGA
	humbertii1	GTCTCCAGATTGAGTCTCCACTATTGGTAAAGCAGTCATACTTCCTTCACCTAAACGAGA
	humertii2	GTCTCCAGATTGAGTCTCCACTATTGGTAAAGCAGTCATACTTCCTTCACCTAAACGAGA
	oreocharis1	GTCTCCAGATTGAGTCTCCACTATTGGTAAAGCAGTCATACTTCCTTCACCTAAACGAGA
	melanantha	GTCTCCAGATTGAGTCTCCACTATTGGTAAAGCAGTCATACTTCCTTCACCTAAACGAGA
	eurychila	GTCTCCAGATTGAGTCTCCACTATTGGTAAAGCAGTCATACTTCCTTCACCTAAACGAGA
	tsinjoarivensis2	GTCTCCAGATTGAGTCTCCACTATTGGTAAAGCAGTCATACTTCCTTCACCTAAACGAGA
	concreta8	GTCTCCAGATTGAGTCTCCACTATTGGTAAAGCAGTCATACTTCCTTCACCTAAACGAGA
	golungensis	GTCTCCAGATTGAGTCTCCACTATTGGTAAAGCAGTCATACTTCCTTCACCTAAACGAGA
	steudneri	GTCTCCAGATTGAGTCTCCACTATTGGTAAAGCAGTCATACTTCCTTCACCTAAACGAGA
	Phalaenopsis_aphrodite	GTCTCCGGATTGAGTCTCCACTATTGGTAAAGCAGTCATACTTCCTTCACCTAAACGGGA
	concreta5	ACTTGATTTAGCGGCTCTTTCCAAAAGTCGTGAATGCAAATAAAAAACATCTCCTGGATA
	concreta6	ACTTGATTTAGCGGCTCTTTCCAAAAGTCGTGAATGCAAATAAAAAACATCTCCTGGATA
	concreta1	ACTTGATTTAGCGGCTCTTTCCAAAAGTCGTGAATGCAAATAAAAAACATCTCCTGGATA
	concreta3	ACTTGATTTAGCGGCTCTTTCCAAAAGTCGTGAATGCAAATAAAAAACATCTCCTGGATA
	concreta2	ACTTGATTTAGCGGCTCTTTCCAAAAGTCGTGAATGCAAATAAAAAACATCTCCTGGATA
	foliosa1	ACTTGATTTAGCGGCTCTTTCCAAAAGTCGTGAATGCAAATAAAAAACATCTCCTGGATA
	foliosa2	ACTTGATTTAGCGGCTCTTTCCAAAAGTCGTGAATGCAAATAAAAAACATCTCCTGGATA
	estrelensis7	ACTTGATTTAGCGGCTCTTTCCAAAAGTCGTGAATGCAAATAAAAAACATCTCCTGGATA
	concreta4	ACTTGATTTAGCGGCTCTTTCCAAAAGTCGTGAATGCAAATAAAAAACATCTCCTGGATA
	estrelensis1	ACTTGATTTAGCGGCTCTTTCCAAAAGTCGTGAATGCAAATAAAAAACATCTCCTGGATA
	estrelensis11	ACTTGATTTAGCGGCTCTTTCCAAAAGTCGTGAATGCAAATAAAAAACATCTCCTGGATA
	estrelensis10	ACTTGATTTAGCGGCTCTTTCCAAAAGTCGTGAATGCAAATAAAAAACATCTCCTGGATA
	estrelensis13	ACTTGATTTAGCGGCTCTTTCCAAAAGTCGTGAATGCAAATAAAAAACATCTCCTGGATA
	estrelensis12	ACTTGATTTAGCGGCTCTTTCCAAAAGTCGTGAATGCAAATAAAAAACATCTCCTGGATA
	estrelensis4	ACTTGATTTAGCGGCTCTTTCCAAAAGTCGTGAATGCAAATAAAAAACATCTCCTGGATA
	estrelensis14	ACTTGATTTAGCGGCTCTTTCCAAAAGTCGTGAATGCAAATAAAAAACATCTCCTGGATA
	estrelensis5	ACTTGATTTAGCGGCTCTTTCCAAAAGTCGTGAATGCAAATAAAAAACATCTCCTGGATA
	estrelensis6	ACTTGATTTAGCGGCTCTTTCCAAAAGTCGTGAATGCAAATAAAAAACATCTCCTGGATA
	estrelensis3	ACTTGATTTAGCGGCTCTTTCCAAAAGTCGTGAATGCAAATAAAAAACATCTCCTGGATA
	estrelensis2	ACTTGATTTAGCGGCTCTTTCCAAAAGTCGTGAATGCAAATAAAAAACATCTCCTGGATA
	estrelensis9	ACTTGATTTAGCGGCTCTTTCCAAAAGTCGTGAATGCAAATAAAAAACATCTCCTGGATA
	estrelensis8	ACTTGATTTAGCGGCTCTTTCCAAAAGTCGTGAATGCAAATAAAAAACATCTCCTGGATA
	concreta7	ACTTGATTTAGCGGCTCTTTCCAAAAGTCGTGAATGCAAATAAAAAACATCTCCTGGATA
	modesta	ACTTGATTTAGCGGCTCTTTCCAAAAGTCGTGAATGCAAATAAAAAACATCTCCTGGATA
	dolichophylla	ACTTGATTTAGCGGCTCTTTCCAAAAGTCGTGAATGCAAATAAAAAACATCTCCTGGATA
	tessellata2	ACTTGATTTAGCGGCTCTTTCCAAAAGTCGTGAATGCAAATAAAAAACATCTCCTGGATA
	bicolor	ACTTGATTTAGCGGCTCTTTCCAAAAGTCGTGAATGCAAATAAAAAACATCTCCTGGATA
	concreta9	ACTTGATTTAGCGGCTCTTTCCAAAAGTCGTGAATGCAAATAAAAAACATCTCCTGGATA
	odorata2	ACTTGATTTAGCGGCTCTTTCCAAAAGTCGTGAATGCAAATAAAAAACATCTCCTGGATA
	odorata1	ACTTGATTTAGCGGCTCTTTCCAAAAGTCGTGAATGCAAATAAAAAACATCTCCTGGATA
	tesselata1	ACTTGATTTAGCGGCTCTTTCCAAAAGTCGTGAATGCAAATAAAAAACATCTCCTGGATA
	humbertii1	ACTTGATTTAGCGGCTCTTTCTAAAAGTCGTGAATGCAAATAAAAAACATCTCCTGGATA
	humertii2	ACTTGATTTAGCGGCTCTTTCCAAAAGTCGTGAATGCAAATAAAAAACATCTCCTGGATA
	oreocharis1	ACTTGATTTAGCGGCTCTTTCCAAAAGTCGTGAATGCAAATAAAAAACATCTCCTGGATA
	melanantha	ACTTGATTTAGCGGCTCTTTCCAAAAGTCGTGAATGCAAATAAAAAACATCTCCTGGATA
	eurychila	ACTTGATTTAGCGGCTCTTTCCAAAAGTCGTGAATGCAAATAAAAAACATCTCCTGGATA
	tsinjoarivensis2	ACTTGATTTAGCGGCTCTTTCCAAAAGTCGTGAATGCAAATAAAAAACATCTCCTGGATA
	concreta8	ACTTGATTTAGCGGCTCTTTCCAAAAGTCGTGAATGCAAATAAAAAACATCTCCTGGATA
	golungensis	ACTTGATTTAGCGGCTCTTTCCAAAAGTCGTGAATGCAAATAAAAAACATCTCCTGGATA
	steudneri	ACTTGATTTAGCGGCTCTTTCCAAAAGTCGTGAATGCAAATAAAAAACATCTCCTGGATA
	Phalaenopsis_aphrodite	ACTTAATTTAGCGGCTCTTTCCAAAAGTCGTGAATGCAAATAAAAAACATCTCCTGGATA
	concreta5	AGCTTCACGACCAGGGGGTCTTCTTAATAGAAGAGACATTTGACGATAAGCTTGTGCCTG
	concreta6	AGCTTCACGACCAGGGGGTCTTCTTAATAGAAGAGACATTTGACGATAAGCTTGTGCCTG
	concreta1	AGCTTCACGACCAGGGGGTCTTCTTAATAGAAGAGACATTTGACGATAAGCTTGTGCCTG
	concreta3	AGCTTCACGACCAGGGGGTCTTCTTAATAGAAGAGACATTTGACGATAAGCTTGTGCCTG
	concreta2	AGCTTCACGACCAGGGGGTCTTCTTAATAGAAGAGACATTTGACGATAAGCTTGTGCCTG
	foliosa1	AGCTTCACGACCAGGGGGTCTTCTTAATAGAAGAGACATTTGACGATAAGCTTGTGCCTG
	foliosa2	AGCTTCACGACCAGGGGGTCTTCTTAATAGAAGAGACATTTGACGATAAGCTTGTGCCTG
	estrelensis7	AGCTTCACGACCAGGGGGTCTTCTTAATAGAAGAGACATTTGACGATAAGCTTGTGCCTG
	concreta4	AGCTTCACGACCAGGGGGTCTTCTTAATAGAAGAGACATTTGACGATAAGCTTGTGCCTG
	estrelensis1	AGCTTCACGACCAGGGGGTCTTCTTAATAGAAGAGACATTTGACGATAAGCTTGTGCCTG
	estrelensis11	AGCTTCACGACCAGGGGGTCTTCTTAATAGAAGAGACATTTGACGATAAGCTTGTGCCTG
	estrelensis10	AGCTTCACGACCAGGGGGTCTTCTTAATAGAAGAGACATTTGACGATAAGCTTGTGCCTG
	estrelensis13	AGCTTCACGACCAGGGGGTCTTCTTAATAGAAGAGACATTTGACGATAAGCTTGTGCCTG
	estrelensis12	AGCTTCACGACCAGGGGGTCTTCTTAATAGAAGAGACATTTGACGATAAGCTTGTGCCTG
	estrelensis4	AGCTTCACGACCAGGGGGTCTTCTTAATAGAAGAGACATTTGACGATAAGCTTGTGCCTG
	estrelensis14	AGCTTCACGACCAGGGGGTCTTCTTAATAGAAGAGACATTTGACGATAAGCTTGTGCCTG
	estrelensis5	AGCTTCACGACCAGGGGGTCTTCTTAATAGAAGAGACATTTGACGATAAGCTTGTGCCTG
	estrelensis6	AGCTTCACGACCAGGGGGTCTTCTTAATAGAAGAGACATTTGACGATAAGCTTGTGCCTG
	estrelensis3	AGCTTCACGACCAGGGGGTCTTCTTAATAGAAGAGACATTTGACGATAAGCTTGTGCCTG
	estrelensis2	AGCTTCACGACCAGGGGGTCTTCTTAATAGAAGAGACATTTGACGATAAGCTTGTGCCTG
	estrelensis9	AGCTTCACGACCAGGGGGTCTTCTTAATAGAAGAGACATTTGACGATAAGCTTGTGCCTG
	estrelensis8	AGCTTCACGACCAGGGGGTCTTCTTAATAGAAGAGACATTTGACGATAAGCTTGTGCCTG
	concreta7	AGCTTCACGACCAGGGGGTCTTCTTAATAGAAGAGACATTTGACGATAAGCTTGTGCCTG
	modesta	AGCTTCACGACCAGGGGGTCTTCTTAATAGAAGAGACATTTGACGATAAGCTTGTGCCTG
	dolichophylla	AGCTTCACGACCAGGGGGTCTTCTTAATAGAAGAGACATTTGACGATAAGCTTGTGCCTG
	tessellata2	AGCTTCACGACCAGGGGGTCTTCTTAATAGAAGAGACATTTGACGATAAGCTTGTGCCTG
	bicolor	AGCTTCACGACCAGGGGGTCTTCTTAATAGAAGAGACATTTGACGATAAGCTTGTGCCTG
	concreta9	AGCTTCACGACCAGGGGGTCTTCTTAATAGAAGAGACATTTGACGATAAGCTTGTGCCTG
	odorata2	AGCTTCACGACCAGGGGGTCTTCTTAATAGAAGAGACATTTGACGATAAGCTTGTGCCTG
	odorata1	AGCTTCACGACCAGGGGGTCTTCTTAATAGAAGAGACATTTGACGATAAGCTTGTGCCTG
	tesselata1	AGCTTCACGACCAGGGGGTCTTCTTAATAGAAGAGACATTTGACGATAAGCTTGTGCCTG
	humbertii1	AGCTTCACGACCAGGGGGTCTTCTTAATAGAAGAGACATTTGACGATAAGCTTGTGCCTG
	humertii2	AGCTTCACGACCAGGGGGTCTTCTTAATAGAAGAGACATTTGACGATAAGCTTGTGCCTG
	oreocharis1	AGCTTCACGACCAGGGGGTCTTCTTAATAGAAGAGACATTTGACGATAAGCTTGTGCCTG
	melanantha	AGCTTCACGACCAGGAGGTCTTCTTAATAGAAGAGACATTTGACGATAAGCTTGTGCCTG
	eurychila	AGCTTCACGACCGGGGGGTCTTCTTAATAGAAGAGACATTTGACGATAAGCTTGTGCCTG
	tsinjoarivensis2	AGCTTCACGACCAGGGGGTCTTCTTAATAGAAGAGACATTTGACGATAAGCTTGTGCCTG
	concreta8	AGCTTCACGACCAGGGGGTCTTCTTAATAGAAGAGACATTTGACGATAAGCTTGTGCCTG
	golungensis	AGCTTCACGACCAGGGGGCCTTCTTAATAGAAGAGACATTTGACGATAAGCTTGTGCCTG
	steudneri	AGCTTCACGACCAGGGGGTCTTCTTAATAGAAGAGACATTTGACGATAAGCTTGTGCCTG
	Phalaenopsis_aphrodite	AGCTTCACGACCAGGGGGTCTTCTTAATAGAAGAGACATTTGACGATAAGCTTGTGCCTG
	concreta5	TTTGGAGAGATCATCATAAATTATTGAAGTATGTCGTTGACGGTACATAAAATATTCAGC
	concreta6	TTTGGAGAGATCATCATAAATTATTGAAGTATGTCGTTGACGGTACATAAAATATTCAGC
	concreta1	TTTGGAGAGATCATCATAAATTATTGAAGTATGTCGTTGACGGTACATAAAATATTCAGC
	concreta3	TTTGGAGAGATCATCATAAATTATTGAAGTATGTCGTTGACGGTACATAAAATATTCAGC
	concreta2	TTTGGAGAGATCATCATAAATTATTGAAGTATGTCGTTGACGGTACATAAAATATTCAGC
	foliosa1	TTTGGAGAGATCATCATAAATTATTGAAGTATGTCGTTGACGGTACATAAAATATTCAGC
	foliosa2	TTTGGAGAGATCATCATAAATTATTGAAGTATGTCGTTGACGGTACATAAAATATTCAGC
	estrelensis7	TTTGGAGAGATCATCATAAATTATTGAAGTATGTCGTTGACGGTACATAAAATATTCAGC
	concreta4	TTTGGAGAGATCATCATAAATTATTGAAGTATGTCGTTGACGGTACATAAAATATTCAGC
	estrelensis1	TTTGGAGAGATCATCATAAATTATTGAAGTATGTCGTTGACGGTACATAAAATATTCAGC
	estrelensis11	TTTGGAGAGATCATCATAAATTATTGAAGTATGTCGTTGACGGTACATAAAATATTCAGC
	estrelensis10	TTTGGAGAGATCATCATAAATTATTGAAGTATGTCGTTGACGGTACATAAAATATTCAGC
	estrelensis13	TTTGGAGAGATCATCATAAATTATTGAAGTATGTCGTTGACGGTACATAAAATATTCAGC
	estrelensis12	TTTGGAGAGATCATCATAAATTATTGAAGTATGTCGTTGACGGTACATAAAATATTCAGC
	estrelensis4	TTTGGAGAGATCATCATAAATTATTGAAGTATGTCGTTGACGGTACATAAAATATTCAGC
	estrelensis14	TTTGGAGAGATCATCATAAATTATTGAAGTATGTCGTTGACGGTACATAAAATATTCAGC
	estrelensis5	TTTGGAGAGATCATCATAAATTATTGAAGTATGTCGTTGACGGTACATAAAATATTCAGC
	estrelensis6	TTTGGAGAGATCATCATAAATTATTGAAGTATGTCGTTGACGGTACATAAAATATTCAGC
	estrelensis3	TTTGGAGAGATCATCATAAATTATTGAAGTATGTCGTTGACGGTACATAAAATATTCAGC
	estrelensis2	TTTGGAGAGATCATCATAAATTATTGAAGTATGTCGTTGACGGTACATAAAATATTCAGC
	estrelensis9	TTTGGAGAGATCATCATAAATTATTGAAGTATGTCGTTGACGGTACATAAAATATTCAGC
	estrelensis8	TTTGGAGAGATCATCATAAATTATTGAAGTATGTCGTTGACGGTACATAAAATATTCAGC
	concreta7	TTTGGAGAGATCATCATAAATTATTGAAGTATGTCGTTGACGGTACATAAAATATTCAGC
	modesta	TTTGGAGAGATCATCATAAATTATTGAAGTATGTCGTTGACGGTACATAAAATATTCAGC
	dolichophylla	TTTGGAGAGATCATCATAAATTATTGAAGTATGTCGTTGACGGTACATAAAATATTCAGC
	tessellata2	TTTGGAGAGATCATCATAAATTATTGAAGTATGTCGTTGACGGTACATAAAATATTCAGC
	bicolor	TTTGGAGAGATCATCATAAATTATTGAAGTATGTCGTTGACGGTACATAAAATATTCAGC
	concreta9	TTTGGAGAGATCATCATAAATTATTGAAGTATGTCGTTGACGGTACATAAAATATTCAGC
	odorata2	TTTGGAGAGATCATCATAAATTATTGAAGTATGTCGTTGACGGTACATAAAATATTCAGC
	odorata1	TTTGGAGAGATCATCATAAATTATTGAAGTATGTCGTTGACGGTACATAAAATATTCAGC
	tesselata1	TTTGGAGAGATCATCATAAATTATTGAAGTATGTCGTTGACGGTACATAAAATATTCAGC
	humbertii1	TTTGGAGAGATCATCATAAATTATTGAAGTATGTCGTTGACGATACATAAAATATTCAGC
	humertii2	TTTGGAGAGATCATCATAAATTATTGAAGTATGTCGTTGACGATACATAAAATATTCAGC
	oreocharis1	TTTGGAGAGATCATCATAAATTATTGAAGTATGTCGTTGACGATACATAAAATATTCAGC
	melanantha	TTTGGAGAGATCATCATAAATTATTGAAGTATGTCGTTGACGGTACATAAAATATTCAGC
	eurychila	TTTGGAGAGATCATCATAAATTATTGAAGTATGTCGTTGACGGTACATAAAATATTCAGC
	tsinjoarivensis2	TTTGGAGAGATCATCATAAATTATTGAAGTATGTCGTTGACGGTACATAAAATATTCAGC
	concreta8	TTTGGAGAGATCATCATAAATTATTGAAGTATGTCGTTGACGGTACATAAAATATTCAGC
	golungensis	TTTGGAGAGATCATCATAAATTATTGAAGTATGTCGTTGACGGTACATAAAATATTCAGC
	steudneri	TTTGGAGAGATCATCATAAATTATTGAAGTATGTCGTTGACGGTACATAAAATATTCAGC
	Phalaenopsis_aphrodite	TTTGGAAAGATCATCATAAATTATTGAAGTATGTCGTTCACGGTACATAAAATATTCGGC
	concreta5	CAGAGCCGCTCCCGTATAAGGAGCGAGATATTGTAATGTAGCAGGCGAATCTGCTGTTTC
	concreta6	CAGAGCCGCTCCCGTATAAGGAGCGAGATATTGTAATGTAGCAGGCGAATCTGCTGTTTC
	concreta1	CAGAGCCGCTCCCGTATAAGGAGCGAGATATTGTAATGTAGCAGGCGAATCTGCTGTTTC
	concreta3	CAGAGCCGCTCCCGTATAAGGAGCGAGATATTGTAATGTAGCAGGCGAATCTGCTGTTTC
	concreta2	CAGAGCCGCTCCCGTATAAGGAGCGAGATATTGTAATGTAGCAGGCGAATCTGCTGTTTC
	foliosa1	CAGAGCCGCTCCCGTATAAGGAGCGAGATATTGTAATGTAGCAGGCGAATCTGCTGTTTC
	foliosa2	CAGAGCCGCTCCCGTATAAGGAGCGAGATATTGTAATGTAGCAGGCGAATCTGCTGTTTC
	estrelensis7	CAGAGCCGCTCCCGTATAAGGAGCGAGATATTGTAATGTAGCAGGCGAATCTGCTGTTTC
	concreta4	CAGAGCCGCTCCCGTATAAGGAGCGAGATATTGTAATGTAGCAGGCGAATCTGCTGTTTC
	estrelensis1	CAGAGCCGCTCCCGTATAAGGAGCGAGATATTGTAATGTAGCAGGCGAATCTGCTGTTTC
	estrelensis11	CAGAGCCGCTCCCGTATAAGGAGCGAGATATTGTAATGTAGCAGGCGAATCTGCTGTTTC
	estrelensis10	CAGAGCCGCTCCCGTATAAGGAGCGAGATATTGTAATGTAGCAGGCGAATCTGCTGTTTC
	estrelensis13	CAGAGCCGCTCCCGTATAAGGAGCGAGATATTGTAATGTAGCAGGCGAATCTGCTGTTTC
	estrelensis12	CAGAGCCGCTCCCGTATAAGGAGCGAGATATTGTAATGTAGCAGGCGAATCTGCTGTTTC
	estrelensis4	CAGAGCCGCTCCCGTATAAGGAGCGAGATATTGTAATGTAGCAGGCGAATCTGCTGTTTC
	estrelensis14	CAGAGCCGCTCCCGTATAAGGAGCGAGATATTGTAATGTAGCAGGCGAATCTGCTGTTTC
	estrelensis5	CAGAGCCGCTCCCGTATAAGGAGCGAGATATTGTAATGTAGCAGGCGAATCTGCTGTTTC
	estrelensis6	CAGAGCCGCTCCCGTATAAGGAGCGAGATATTGTAATGTAGCAGGCGAATCTGCTGTTTC
	estrelensis3	CAGAGCCGCTCCCGTATAAGGAGCGAGATATTGTAATGTAGCAGGCGAATCTGCTGTTTC
	estrelensis2	CAGAGCCGCTCCCGTATAAGGAGCGAGATATTGTAATGTAGCAGGCGAATCTGCTGTTTC
	estrelensis9	CAGAGCCGCTCCCGTATAAGGAGCGAGATATTGTAATGTAGCAGGCGAATCTGCTGTTTC
	estrelensis8	CAGAGCCGCTCCCGTATAAGGAGCGAGATATTGTAATGTAGCAGGCGAATCTGCTGTTTC
	concreta7	CAGAGCCGCTCCCGTATAAGGAGCGAGATATTGTAATGTAGCAGGCGAATCTGCTGTTTC
	modesta	CAGAGCCGCTCCCGTATAAGGAGCGAGATATTGTAATGTAGCAGGCGAATCTGCTGTTTC
	dolichophylla	CAGAGCCGCTCCCGTATAAGGAGCGAGATATTGTAATGTAGCAGGCGAATCTGCTGTTTC
	tessellata2	CAGAGCCGCTCCCGTATAAGGAGCGAGATATTGTAATGTAGCAGGCGAATCTGCTGTTTC
	bicolor	CAGAGCCGCTCCCGTATAAGGAGCGAGATATTGTAATGTAGCAGGCGAATCTGCTGTTTC
	concreta9	CAGAGCCGCTCCCGTATAAGGAGCGAGATATTGTAATGTAGCAGGCGAATCTGCTGTTTC
	odorata2	CAGAGCCGCTCCCGTATAAGGAGCGAGATATTGTAATGTAGCAGGCGAATCTGCTGTTTC
	odorata1	CAGAGCCGCTCCCGTATAAGGAGCGAGATATTGTAATGTAGCAGGCGAATCTGCTGTTTC
	tesselata1	CAGAGCCGCTCCCGTATAAGGAGCGAGATATTGTAATGTAGCAGGCGAATCTGCTGTTTC
	humbertii1	CAGAGCCGCTCCCGTATAAGGAGCGAGATATTGTAATGTAGCAGGCGAATCTGCTGTTTC
	humertii2	CAGAGCCGCTCCCGTATAAGGAGCGAGATATTGTAATGTAGCAGGCGAATCTGCTGTTTC
	oreocharis1	CAGAGCCGCTCCCGTATAAGGAGCGAGATATTGTAATGTAGCAGGCGAATCTGCTGTTTC
	melanantha	CAGAGCCGCTCCCGTATAAGGAGCGAGATATTGTAATGTAGCAGGCGAATCTGCTGTTTC
	eurychila	CAGAGCCGCTCCCGTATAAGGAGCGAGATATTGTAATGTAGCAGGCGAATCTGCTGTTTC
	tsinjoarivensis2	CAGAGCCGCTCCCGTATAAGGAGCGAGATATTGTAATGTAGCAGGCGAATCTGCTGTTTC
	concreta8	CAGAGCCGCTCCCGTATAAGGAGCGAGATATTGTAATGTAGCAGGCGAATCTGCTGTTTC
	golungensis	CAGAGCCGCTCCCGTATAAGGAGCGAGATATTGTAATGTAGCAGGCGAATCTGCTGTTTC
	steudneri	CAGAGCCGCTCCCGTATAAGGAGCGAGATATTGTAATGTAGCAGGCGAATCTGCTGTTTC
	Phalaenopsis_aphrodite	CAGAGCCGCTCCCGTATAAGGAGCGAGATATTGTAATGTAGCAGGTGAATCTGCTGTTTC
	concreta5	GACTACCATAATAGTGTATTTCATTGCCCCTCCTTCCTGGAAAGTAGCCACTACCTGAGC
	concreta6	GACTACCATAATAGTGTATTTCATTGCCCCTCCTTCCTGGAAAGTAGCCACTACCTGAGC
	concreta1	GACTACCATAATAGTGTATTTCATTGCCCCTCCTTCCTGGAAAGTAGCCACTACCTGAGC
	concreta3	GACTACCATAATAGTGTATTTCATTGCCCCTCCTTCCTGGAAAGTAGCCACTACCTGAGC
	concreta2	GACTACCATAATAGTGTATTTCATTGCCCCTCCTTCCTGGAAAGTAGCCACTACCTGAGC
	foliosa1	GACTACCATAATAGTGTATTTCATTGCCCCTCCTTCCTGGAAAGTAGCCACTACCTGAGC
	foliosa2	GACTACCATAATAGTGTATTTCATTGCCCCTCCTTCCTGGAAAGTAGCCACTACCTGAGC
	estrelensis7	GACTACCATAATAGTGTATTTCATTGCCCCTCCTTCCTGGAAAGTAGCCACTACCTGAGC
	concreta4	GACTACCATAATAGTGTATTTCATTGCCCCTCCTTCCTGGAAAGTAGCCACTACCTGAGC
	estrelensis1	GACTACCATAATAGTGTATTTCATTGCCCCTCCTTCCTGGAAAGTAGCCACTACCTGAGC
	estrelensis11	GACTACCATAATAGTGTATTTCATTGCCCCTCCTTCCTGGAAAGTAGCCACTACCTGAGC
	estrelensis10	GACTACCATAATAGTGTATTTCATTGCCCCTCCTTCCTGGAAAGTAGCCACTACCTGAGC
	estrelensis13	GACTACCATAATAGTGTATTTCATTGCCCCTCCTTCCTGGAAAGTAGCCACTACCTGAGC
	estrelensis12	GACTACCATAATAGTGTATTTCATTGCCCCTCCTTCCTGGAAAGTAGCCACTACCTGAGC
	estrelensis4	GACTACCATAATAGTGTATTTCATTGCCCCTCCTTCCTGGAAAGTAGCCACTACCTGAGC
	estrelensis14	GACTACCATAATAGTGTATTTCATTGCCCCTCCTTCCTGGAAAGTAGCCACTACCTGAGC
	estrelensis5	GACTACCATAATAGTGTATTTCATTGCCCCTCCTTCCTGGAAAGTAGCCACTACCTGAGC
	estrelensis6	GACTACCATAATAGTGTATTTCATTGCCCCTCCTTCCTGGAAAGTAGCCACTACCTGAGC
	estrelensis3	GACTACCATAATAGTGTATTTCATTGCCCCTCCTTCCTGGAAAGTAGCCACTACCTGAGC
	estrelensis2	GACTACCATAATAGTGTATTTCATTGCCCCTCCTTCCTGGAAAGTAGCCACTACCTGAGC
	estrelensis9	GACTACCATAATAGTGTATTTCATTGCCCCTCCTTCCTGGAAAGTAGCCACTACCTGAGC
	estrelensis8	GACTACCATAATAGTGTATTTCATTGCCCCTCCTTCCTGGAAAGTAGCCACTACCTGAGC
	concreta7	GACTACCATAATAGTGTATTTCATTGCCCCTCCTTCCTGGAAAGTAGCCACTACCTGAGC
	modesta	GACTACCATAATAGTGTATTTCATTGCCCCTCCTTCCTGGAAAGTAGCCACTACCTGAGC
	dolichophylla	GACTACCATAATAGTGTATTTCATTGCCCCTCCTTCCTGGAAAGTAGCCACTACCTGAGC
	tessellata2	GACTACCATAATAGTGTATTTCATTGCCCCTCCTTCCTGGAAAGTAGCCACTACCTGAGC
	bicolor	GACTACCATAATAGTGTATTTCATTGCCCCTCCTTCCTGGAAAGTAGCCACTACCTGAGC
	concreta9	GACTACCATAATAGTGTATTTCATTGCCCCTCCTTCCTGGAAAGTAGCCACTACCTGAGC
	odorata2	GACTACCATAATAGTGTATTTCATTGCCCCTCCTTCCTGGAAAGTAGCCACTACCTGAGC
	odorata1	GACTACCATAATAGTGTATTTCATTGCCCCTCCTTCCTGGAAAGTAGCCACTACCTGAGC
	tesselata1	GACTACCATAATAGTGTATTTCATTGCCCCTCCTTCCTGGAAAGTAGCCACTACCTGAGC
	humbertii1	GACTACCATAATAGTGTATTTCATTGCCCCTCCTTCCTGGAAAGTAGCCACTATCTGAGC
	humertii2	GACTACCATAATAGTGTATTTCATTGCCCCTCCTTCCTGGAAAGTAGCCACTATCTGAGC
	oreocharis1	GACTACCATAATAGTGTATTTCATTGCCCCTCCTTCCTGGAAAGTAGCCACTACCTGAGC
	melanantha	GACTACCATAATAGTGTATTTCATTGCCCCTCCTTCCTGGAAAGTAGCCACTACCTGAGC
	eurychila	GACTACCATAATAGTGTATTTCATTGCCCCTCCTTCCTGGAAAGTAGCCACTACCTGAGC
	tsinjoarivensis2	GACTACCATAATAGTGTATTTCATTGCCCCTCCTTCCTGGAAAGTAGCCACTACCTGAGC
	concreta8	GACTACCATAATAGTGTATTTCATTGCCCCTCCTTCCTGGAAAGTAGCCACTACCTGAGC
	golungensis	GACTACCATAATAGTGTATTTCATTGCCCCTCCTTCCTGGAAAGTAGCCACTACCTGAGC
	steudneri	GACTACCATAATAGTGTATTTCATTGCCCCTCCTTCCTGGAAAGTAGCCACTACCTGAGC
	Phalaenopsis_aphrodite	GGCTACCACAATAGTGTATTCCATTGCCCCTCCTTCCTGGAAAGTAGTCACTACCTGAGC
	concreta5	CACAGAAGATGCTTTTTGACCAATAGCTACATAAACACATATCACATTTTGTCCTTTTTG
	concreta6	CACAGAAGATGCTTTTTGACCAATAGCTACATAAACACATATCACATTTTGTCCTTTTTG
	concreta1	CACAGAAGATGCTTTTTGACCAATAGCTACATAAACACATATCACATTTTGTCCTTTTTG
	concreta3	CACAGAAGATGCTTTTTGACCAATAGCTACATAAACACATATCACATTTTGTCCTTTTTG
	concreta2	CACAGAAGATGCTTTTTGACCAATAGCTACATAAACACATATCACATTTTGTCCTTTTTG
	foliosa1	CACAGAAGATGCTTTTTGACCAATAGCTACATAAACACATATCACATTTTGTCCTTTTTG
	foliosa2	CACAGAAGATGCTTTTTGACCAATAGCTACATAAACACATATCACATTTTGTCCTTTTTG
	estrelensis7	CACAGAAGATGCTTTTTGACCAATAGCTACATAAACACATATCACATTTTGTCCTTTTTG
	concreta4	CACAGAAGATGCTTTTTGACCAATAGCTACATAAACACATATCACATTTTGTCCTTTTTG
	estrelensis1	CACAGAAGATGCTTTTTGACCAATAGCTACATAAACACATATCACATTTTGTCCTTTTTG
	estrelensis11	CACAGAAGATGCTTTTTGACCAATAGCTACATAAACACATATCACATTTTGTCCTTTTTG
	estrelensis10	CACAGAAGATGCTTTTTGACCAATAGCTACATAAACACATATCACATTTTGTCCTTTTTG
	estrelensis13	CACAGAAGATGCTTTTTGACCAATAGCTACATAAACACATATCACATTTTGTCCTTTTTG
	estrelensis12	CACAGAAGATGCTTTTTGACCAATAGCTACATAAACACATATCACATTTTGTCCTTTTTG
	estrelensis4	CACAGAAGATGCTTTTTGACCAATAGCTACATAAACACATATCACATTTTGTCCTTTTTG
	estrelensis14	CACAGAAGATGCTTTTTGACCAATAGCTACATAAACACATATCACATTTTGTCCTTTTTG
	estrelensis5	CACAGAAGATGCTTTTTGACCAATAGCTACATAAACACATATCACATTTTGTCCTTTTTG
	estrelensis6	CACAGAAGATGCTTTTTGACCAATAGCTACATAAACACATATCACATTTTGTCCTTTTTG
	estrelensis3	CACAGAAGATGCTTTTTGACCAATAGCTACATAAACACATATCACATTTTGTCCTTTTTG
	estrelensis2	CACAGAAGATGCTTTTTGACCAATAGCTACATAAACACATATCACATTTTGTCCTTTTTG
	estrelensis9	CACAGAAGATGCTTTTTGACCAATAGCTACATAAACACATATCACATTTTGTCCTTTTTG
	estrelensis8	CACAGAAGATGCTTTTTGACCAATAGCTACATAAACACATATCACATTTTGTCCTTTTTG
	concreta7	CACAGAAGATGCTTTTTGACCAATAGCTACATAAACACATATCACATTTTGTCCTTTTTG
	modesta	CACAGAAGATGCTTTTTGACCAATAGCTACATAAACACATATCACATTTTGTCCTTTTTG
	dolichophylla	CACAGAAGATGCTTTTTGACCAATAGCTACATAAACACATATCACATTTTGTCCTTTTTG
	tessellata2	CACAGAAGATGCTTTTTGACCAATAGCTACATAAACACATATCACATTTTGTCCTTTTTG
	bicolor	CACAGAAGATGCTTTTTGACCAATAGCTACATAAACACATATCACATTTTGTCCTTTTTG
	concreta9	CACAGAAGATGCTTTTTGACCAATAGCTACATAAACACATATCACATTTTGTCCTTTTTG
	odorata2	CACAGAAGATGCTTTTTGACCAATAGCTACATAAACACATATCACATTTTGTCCTTTTTG
	odorata1	CACAGAAGATGCTTTTTGACCAATAGCTACATAAACACATATCACATTTTGTCCTTTTTG
	tesselata1	CACAGAAGATGCTTTTTGACCAATAGCTACATAAACACATATCACATTTTGTCCTTTTTG
	humbertii1	CACAGAAGATGCTTTTTGACCAATAGCTACATAAACACATATCACATTTTGTCCTTTTTG
	humertii2	CACAGAAGATGCTTTTTGACCAATAGCTACATAAACACATATCACATTTTGTCCTTTTTG
	oreocharis1	CACAGAAGATGCTTTTTGACCAATAGCTACATAAACACATATCACATTTTGTCCTTTTTG
	melanantha	CACAGAAGATGCTTTTTGACCAATAGCTACATAAACACATATCACATTTTGTCCTTTTTG
	eurychila	CACAGAAGATGCTTTTTGACCAATAGCTACATAAACACATATCACATTTTGTCCTTTTTG
	tsinjoarivensis2	CACAGAAGATGCTTTTTGACCAATAGCTACATAAACACATATCACATTTTGTCCTTTTTG
	concreta8	CACAGAAGATGCTTTTTGACCAATAGCTACATAAACACATATCACATTTTGTCCTTTTTG
	golungensis	CACAGAAGATGCTTTTTGACCAATAGCTACATAAACACATATCACATTTTGTCCTTTTTG
	steudneri	CACAGAAGATGCTTTTTGACCAATAGCTACATAAACACATATCACATTTTGTCCTTTTTG
	Phalaenopsis_aphrodite	CACAGAAGATGCTTTTTGACCAATAGCTACATAAACACATATCACATTTTGTCCTTTTTG
	concreta5	ATTGAGAATCGTATCTGTGGCTACTGCTGTTTTACCAGTCTGCCTGTCTCCAATAATTAA
	concreta6	ATTGAGAATCGTATCTGTGGCTACTGCTGTTTTACCAGTCTGCCTGTCTCCAATAATTAA
	concreta1	ATTGAGAATCGTATCTGTGGCTACTGCTGTTTTACCAGTCTGCCTGTCTCCAATAATTAA
	concreta3	ATTGAGAATCGTATCTGTGGCTACTGCTGTTTTACCAGTCTGCCTGTCTCCAATAATTAA
	concreta2	ATTGAGAATCGTATCTGTGGCTACTGCTGTTTTACCAGTCTGCCTGTCTCCAATAATTAA
	foliosa1	ATTGAGAATCGTATCTGTGGCTACTGCTGTTTTACCAGTCTGCCTGTCTCCAATAATTAA
	foliosa2	ATTGAGAATCGTATCTGTGGCTACTGCTGTTTTACCAGTCTGCCTGTCTCCAATAATTAA
	estrelensis7	ATTGAGAATCGTATCTGTGGCTACTGCTGTTTTACCAGTCTGCCTGTCTCCAATAATTAA
	concreta4	ATTGAGAATCGTATCTGTGGCTACTGCTGTTTTACCAGTCTGCCTGTCTCCAATAATTAA
	estrelensis1	ATTGAGAATCGTATCTGTGGCTACTGCTGTTTTACCAGTCTGCCTGTCTCCAATAATTAA
	estrelensis11	ATTGAGAATCGTATCTGTGGCTACTGCTGTTTTACCAGTCTGCCTGTCTCCAATAATTAA
	estrelensis10	ATTGAGAATCGTATCTGTGGCTACTGCTGTTTTACCAGTCTGCCTGTCTCCAATAATTAA
	estrelensis13	ATTGAGAATCGTATCTGTGGCTACTGCTGTTTTACCAGTCTGCCTGTCTCCAATAATTAA
	estrelensis12	ATTGAGAATCGTATCTGTGGCTACTGCTGTTTTACCAGTCTGCCTGTCTCCAATAATTAA
	estrelensis4	ATTGAGAATCGTATCTGTGGCTACTGCTGTTTTACCAGTCTGCCTGTCTCCAATAATTAA
	estrelensis14	ATTGAGAATCGTATCTGTGGCTACTGCTGTTTTACCAGTCTGCCTGTCTCCAATAATTAA
	estrelensis5	ATTGAGAATCGTATCTGTGGCTACTGCTGTTTTACCAGTCTGCCTGTCTCCAATAATTAA
	estrelensis6	ATTGAGAATCGTATCTGTGGCTACTGCTGTTTTACCAGTCTGCCTGTCTCCAATAATTAA
	estrelensis3	ATTGAGAATCGTATCTGTGGCTACTGCTGTTTTACCAGTCTGCCTGTCTCCAATAATTAA
	estrelensis2	ATTGAGAATCGTATCTGTGGCTACTGCTGTTTTACCAGTCTGCCTGTCTCCAATAATTAA
	estrelensis9	ATTGAGAATCGTATCTGTGGCTACTGCTGTTTTACCAGTCTGCCTGTCTCCAATAATTAA
	estrelensis8	ATTGAGAATCGTATCTGTGGCTACTGCTGTTTTACCAGTCTGCCTGTCTCCAATAATTAA
	concreta7	ATTGAGAATCGTATCTGTGGCTACTGCTGTTTTACCAGTCTGCCTGTCTCCAATAATTAA
	modesta	ATTGAGAATCGTATCTGTGGCTACTGCTGTTTTACCAGTCTGCCTGTCTCCAATAATTAA
	dolichophylla	ATTGAGAATCGTATCTGTGGCTACTGCTGTTTTACCAGTCTGCCTGTCTCCAATAATTAA
	tessellata2	ATTGAGAATCGTATCTGTGGCTACTGCTGTTTTACCAGTCTGCCTGTCTCCAATAATTAA
	bicolor	ATTGAGAATCGTATCTGTGGCTACTGCTGTTTTACCAGTCTGCCTGTCTCCAATAATTAA
	concreta9	ATTGAGAATCGTATCTGTGGCTACTGCTGTTTTACCAGTCTGCCTGTCTCCAATAATTAA
	odorata2	ATTGAGAATCGTATCTGTGGCTACTGCTGTTTTACCAGTCTGCCTGTCTCCAATAATTAA
	odorata1	ATTGAGAATCGTATCTGTGGCTACTGCTGTTTTACCAGTCTGCCTGTCTCCAATAATTAA
	tesselata1	ATTGAGAATCGTATCTGTGGCTACTGCTGTTTTACCAGTCTGCCTGTCTCCAATAATTAA
	humbertii1	ATTGAGAATCGTATCTGTGGCTACTGCTGTTTTACCAGTCTGCCTGTCTCCAATAATTAA
	humertii2	ATTGAGAATCGTATCTGTGGCTACTGCTGTTTTACCAGTCTGCCTGTCTCCAATAATTAA
	oreocharis1	ATTGAGAATCGTATCTGTGGCTACTGCTGTTTTACCAGTCTGCCTGTCTCCAATAATTAA
	melanantha	ATTGAGAATCGTATCTGTGGCTACTGCTGTTTTACCAGTCTGCCTGTCTCCAATAATTAA
	eurychila	ATTGAGAATCGTATCTGTGGCTACTGCTGTTTTACCAGTCTGCCTGTCTCCAATAATTAA
	tsinjoarivensis2	ATTGAGAATCGTATCTGTGGCTACTGCTGTTTTACCAGTCTGCCTGTCTCCAATAATTAA
	concreta8	ATTGAGAATCGTATCTGTGGCTACTGCTGTTTTACCAGTCTGCCTGTCTCCAATAATTAA
	golungensis	ATTGAGAATCGTATCTGTGGCTACTGCTGTTTTACCAGTCTGCCTGTCTCCAATAATTAA
	steudneri	ATTGAGAATCGTATCTGTGGCTACTGCTGTTTTACCAGTCTGCCTGTCTCCAATAATTAA
	Phalaenopsis_aphrodite	ATTGAGAATTGTATCTGTGGCTACTGCTGTTTTACCAGTCTGCCTGTCTCCAATAATTAA
	concreta5	TTCTCGTTGCCCGCGTCCTATAGGGATCATTGAATCAATAGCAATAAGTCCCGTTTGAAG
	concreta6	TTCTCGTTGCCCGCGTCCTATAGGGATCATTGAATCAATAGCAATAAGTCCCGTTTGAAG
	concreta1	TTCTCGTTGCCCGCGTCCTATAGGGATCATTGAATCAATAGCAATAAGTCCCGTTTGAAG
	concreta3	TTCTCGTTGCCCGCGTCCTATAGGGATCATTGAATCAATAGCAATAAGTCCCGTTTGAAG
	concreta2	TTCTCGTTGCCCGCGTCCTATAGGGATCATTGAATCAATAGCAATAAGTCCCGTTTGAAG
	foliosa1	TTCTCGTTGCCCGCGTCCTATAGGGATCATTGAATCAATAGCAATAAGTCCCGTTTGAAG
	foliosa2	TTCTCGTTGCCCGCGTCCTATAGGGATCATTGAATCAATAGCAATAAGTCCCGTTTGAAG
	estrelensis7	TTCTCGTTGCCCGCGTCCTATAGGGATCATTGAATCAATAGCAATAAGTCCCGTTTGAAG
	concreta4	TTCTCGTTGCCCGCGTCCTATAGGGATCATTGAATCAATAGCAATAAGTCCCGTTTGAAG
	estrelensis1	TTCTCGTTGCCCGCGTCCTATAGGGATCATTGAATCAATAGCAATAAGTCCCGTTTGAAG
	estrelensis11	TTCTCGTTGCCCGCGTCCTATAGGGATCATTGAATCAATAGCAATAAGTCCCGTTTGAAG
	estrelensis10	TTCTCGTTGCCCGCGTCCTATAGGGATCATTGAATCAATAGCAATAAGTCCCGTTTGAAG
	estrelensis13	TTCTCGTTGCCCGCGTCCTATAGGGATCATTGAATCAATAGCAATAAGTCCCGTTTGAAG
	estrelensis12	TTCTCGTTGCCCGCGTCCTATAGGGATCATTGAATCAATAGCAATAAGTCCCGTTTGAAG
	estrelensis4	TTCTCGTTGCCCGCGTCCTATAGGGATCATTGAATCAATAGCAATAAGTCCCGTTTGAAG
	estrelensis14	TTCTCGTTGCCCGCGTCCTATAGGGATCATTGAATCAATAGCAATAAGTCCCGTTTGAAG
	estrelensis5	TTCTCGTTGCCCGCGTCCTATAGGGATCATTGAATCAATAGCAATAAGTCCCGTTTGAAG
	estrelensis6	TTCTCGTTGCCCGCGTCCTATAGGGATCATTGAATCAATAGCAATAAGTCCCGTTTGAAG
	estrelensis3	TTCTCGTTGCCCGCGTCCTATAGGGATCATTGAATCAATAGCAATAAGTCCCGTTTGAAG
	estrelensis2	TTCTCGTTGCCCGCGTCCTATAGGGATCATTGAATCAATAGCAATAAGTCCCGTTTGAAG
	estrelensis9	TTCTCGTTGCCCGCGTCCTATAGGGATCATTGAATCAATAGCAATAAGTCCCGTTTGAAG
	estrelensis8	TTCTCGTTGCCCGCGTCCTATAGGGATCATTGAATCAATAGCAATAAGTCCCGTTTGAAG
	concreta7	TTCTCGTTGCCCGCGTCCTATAGGGATCATTGAATCAATAGCAATAAGTCCCGTTTGAAG
	modesta	TTCTCGTTGCCCGCGTCCTATAGGGATCATTGAATCAATAGCAATAAGTCCCGTTTGAAG
	dolichophylla	TTCTCGTTGCCCGCGTCCTATAGGGATCATTGAATCAATAGCAATAAGTCCCGTTTGAAG
	tessellata2	TTCTCGTTGCCCGCGTCCTATAGGGATCATTGAATCAATAGCAATAAGTCCCGTTTGAAG
	bicolor	TTCTCGTTGCCCGCGTCCTATAGGGATCATTGAATCAATAGCAATAAGTCCCGTTTGAAG
	concreta9	TTCTCGTTGCCCGCGTCCTATAGGGATCATTGAATCAATAGCAATAAGTCCCGTTTGAAG
	odorata2	TTCTCGTTGCCCGCGTCCTATAGGGATCATTGAATCAATAGCAATAAGTCCCGTTTGAAG
	odorata1	TTCTCGTTGCCCGCGTCCTATAGGGATCATTGAATCAATAGCAATAAGTCCCGTTTGAAG
	tesselata1	TTCTCGTTGCCCGCGTCCTATAGGGATCATTGAATCAATAGCAATAAGTCCCGTTTGAAG
	humbertii1	TTCTCGTTGCCCGCGTCCTATAGGGATCATTGAATCAATAGCAATAAGTCCCGTTTGAAG
	humertii2	TTCTCGTTGCCCGCGTCCTATAGGGATCATTGAATCAATAGCAATAAGTCCCGTTTGAAG
	oreocharis1	TTCTCGTTGCCCGCGTCCTATAGGGATCATTGAATCAATAGCAATAAGTCCCGTTTGAAG
	melanantha	TTCTCGTTGTCCGCGTCCTATAGGGATCATTGAATCAATAGCAATAAGTCCCGTTTGAAG
	eurychila	TTCTCGTTGCCCGCGTCCTATAGGGATCATTGAATCAATAGCAATAAGTCCCGTTTGAAG
	tsinjoarivensis2	TTCTCGTTGACCGCGTCCTATAGGGATCATTGAATCAATAGCAATAAGTCCCGTTTGAAG
	concreta8	TTCTCGTTGCCCGCGTCCTATAGGGATCATTGAATCAATAGCAATAAGTCCCGTTTGAAG
	golungensis	TTCTCGTTGCCCGCGTCCTATAGGGATCATTGAATCAATAGCAATAAGTCCCGTTTGAAG
	steudneri	TTCTCGTTGCCCGCGTCCTATAGGGATCATTGAATCAATAGCAATAAGTCCGGTTTGAAG
	Phalaenopsis_aphrodite	TTCTCGCTGCCCACGTCCTATAGGGATCATTGAATCAATAGCAATAAGTCCCGTTTGAAG
	concreta5	GGGCTCATATACGGAACGTCTCGAAATAATACCTGGGGCAGGAGATTCAATTAACCGAGA
	concreta6	GGGCTCATATACGGAACGTCTCGAAATAATACCTGGGGCAGGAGATTCAATTAACCGAGA
	concreta1	GGGCTCATATACGGAACGTCTCGAAATAATACCTGGGGCAGGAGATTCAATTAACCGAGA
	concreta3	GGGCTCATATACGGAACGTCTCGAAATAATACCTGGGGCAGGAGATTCAATTAACCGAGA
	concreta2	GGGCTCATATACGGAACGTCTCGAAATAATACCTGGGGCAGGAGATTCAATTAACCGAGA
	foliosa1	GGGCTCATATACGGAACGTCTCGAAATAATACCTGGGGCAGGAGATTCAATTAACCGAGA
	foliosa2	GGGCTCATATACGGAACGTCTCGAAATAATACCTGGGGCAGGAGATTCAATTAACCGAGA
	estrelensis7	GGGCTCATATACGGAACGTCTCGAAATAATACCTGGGGCAGGAGATTCAATTAACCGAGA
	concreta4	GGGCTCATATACGGAACGTCTCGAAATAATACCTGGGGCAGGAGATTCAATTAACCGAGA
	estrelensis1	GGGCTCATATACGGAACGTCTCGAAATAATACCTGGGGCAGGAGATTCAATTAACCGAGA
	estrelensis11	GGGCTCATATACGGAACGTCTCGAAATAATACCTGGGGCAGGAGATTCAATTAACCGAGA
	estrelensis10	GGGCTCATATACGGAACGTCTCGAAATAATACCTGGGGCAGGAGATTCAATTAACCGAGA
	estrelensis13	GGGCTCATATACGGAACGTCTCGAAATAATACCTGGGGCAGGAGATTCAATTAACCGAGA
	estrelensis12	GGGCTCATATACGGAACGTCTCGAAATAATACCTGGGGCAGGAGATTCAATTAACCGAGA
	estrelensis4	GGGCTCATATACGGAACGTCTCGAAATAATACCTGGGGCAGGAGATTCAATTAACCGAGA
	estrelensis14	GGGCTCATATACGGAACGTCTCGAAATAATACCTGGGGCAGGAGATTCAATTAACCGAGA
	estrelensis5	GGGCTCATATACGGAACGTCTCGAAATAATACCTGGGGCAGGAGATTCAATTAACCGAGA
	estrelensis6	GGGCTCATATACGGAACGTCTCGAAATAATACCTGGGGCAGGAGATTCAATTAACCGAGA
	estrelensis3	GGGCTCATATACGGAACGTCTCGAAATAATACCTGGGGCAGGAGATTCAATTAACCGAGA
	estrelensis2	GGGCTCATATACGGAACGTCTCGAAATAATACCTGGGGCAGGAGATTCAATTAACCGAGA
	estrelensis9	GGGCTCATATACGGAACGTCTCGAAATAATACCTGGGGCAGGAGATTCAATTAACCGAGA
	estrelensis8	GGGCTCATATACGGAACGTCTCGAAATAATACCTGGGGCAGGAGATTCAATTAACCGAGA
	concreta7	GGGCTCATATACGGAACGTCTCGAAATAATACCTGGGGCAGGAGATTCAATTAACCGAGA
	modesta	GGGCTCATATACGGAACGTCTCGAAATAATACCTGGGGCAGGAGATTCAATTAACCGAGA
	dolichophylla	GGGCTCATATACGGAACGTCTCGAAATAATACCTGGGGCAGGAGATTCAATTAACCGAGA
	tessellata2	GGGCTCATATACGGAACGTCTCGAAATAATACCTGGGGCAGGAGATTCAATTAACCGAGA
	bicolor	GGGCTCATATACGGAACGTCTCGAAATAATACCTGGGGCAGGAGATTCAATTAACCGAGA
	concreta9	GGGCTCATATACGGAACGTCTCGAAATAATACCTGGGGCAGGAGATTCAATTAACCGAGA
	odorata2	GGGCTCATATACGGAACGTCTCGAAATAATACCTGGGGCAGGAGATTCAATTAACCGAGA
	odorata1	GGGCTCATATACGGAACGTCTCGAAATAATACCTGGGGCAGGAGATTCAATTAACCGAGA
	tesselata1	GGGCTCATATACGGAACGTCTCGAAATAATACCTGGGGCAGGAGATTCAATTAACCGAGA
	humbertii1	GGGCTCATATACGGAACGTCTCGAAATAATACCTGGGGCAGGAGATTCAATTAACCGAGA
	humertii2	GGGCTCATATACGGAACGTCTCGAAATAATACCTGGGGCAGGAGATTCAATTAACCGAGA
	oreocharis1	GGGCTCATATACGGAACGTCTCGAAATAATACCTGGGGCAGGAGATTCAATTAACCGAGA
	melanantha	GGGCTCATATACGGAACGTCTCGAAATAATACCTGGGGCAGGAGATTCAATTAACCGAGA
	eurychila	AGGCTCATATACGGAACGTCTCGAAATAATACCTGGGGCAGGAGATTCAATTAACCGAGA
	tsinjoarivensis2	GGGCTCATATACGGAACGTCTCGAAATAATACCTGGGGCAGGAGATTCAATTAACCGAGA
	concreta8	GGGCTCATATACGGAACGTCTCGAAATAATACCTGGGGCAGGAGATTCAATTAACCGAGA
	golungensis	GGGCTCATATACGGAACGTCTCGAAATAATACCTGGGGCAGGAGATTCAATTAACCGAGA
	steudneri	GGGCTCATATACGGAACGTCTCGAAATAATACCTGGGGCAGGAGATTCAATTAACCGAGA
	Phalaenopsis_aphrodite	GGGCTCATATACGGAACGTCTCGAAATAATACCTGGGGCAGGAGATTCAATTAACCGAGA
	concreta5	TTCAGAAGATGAAATTTCACCTCTCCCATCAATAGGTTTAGCCAGAGCATTTATAACACG
	concreta6	TTCAGAAGATGAAATTTCACCTCTCCCATCAATAGGTTTAGCCAGAGCATTTATAACACG
	concreta1	TTCAGAAGATGAAATTTCACCTCTCCCATCAATAGGTTTAGCCAGAGCATTTATAACACG
	concreta3	TTCAGAAGATGAAATTTCACCTCTCCCATCAATAGGTTTAGCCAGAGCATTTATAACACG
	concreta2	TTCAGAAGATGAAATTTCACCTCTCCCATCAATAGGTTTAGCCAGAGCATTTATAACACG
	foliosa1	TTCAGAAGATGAAATTTCACCTCTCCCATCAATAGGTTTAGCCAGAGCATTTATAACACG
	foliosa2	TTCAGAAGATGAAATTTCACCTCTCCCATCAATAGGTTTAGCCAGAGCATTTATAACACG
	estrelensis7	TTCAGAAGATGAAATTTCACCTCTCCCATCAATAGGTTTAGCCAGAGCATTTATAACACG
	concreta4	TTCAGAAGATGAAATTTCACCTCTCCCATCAATAGGTTTAGCCAGAGCATTTATAACACG
	estrelensis1	TTCAGAAGATGAAATTTCACCTCTCCCATCAATAGGTTTAGCCAGAGCATTTATAACACG
	estrelensis11	TTCAGAAGATGAAATTTCACCTCTCCCATCAATAGGTTTAGCCAGAGCATTTATAACACG
	estrelensis10	TTCAGAAGATGAAATTTCACCTCTCCCATCAATAGGTTTAGCCAGAGCATTTATAACACG
	estrelensis13	TTCAGAAGATGAAATTTCACCTCTCCCATCAATAGGTTTAGCCAGAGCATTTATAACACG
	estrelensis12	TTCAGAAGATGAAATTTCACCTCTCCCATCAATAGGTTTAGCCAGAGCATTTATAACACG
	estrelensis4	TTCAGAAGATGAAATTTCACCTCTCCCATCAATAGGTTTAGCCAGAGCATTTATAACACG
	estrelensis14	TTCAGAAGATGAAATTTCACCTCTCCCATCAATAGGTTTAGCCAGAGCATTTATAACACG
	estrelensis5	TTCAGAAGATGAAATTTCACCTCTCCCATCAATAGGTTTAGCCAGAGCATTTATAACACG
	estrelensis6	TTCAGAAGATGAAATTTCACCTCTCCCATCAATAGGTTTAGCCAGAGCATTTATAACACG
	estrelensis3	TTCAGAAGATGAAATTTCACCTCTCCCATCAATAGGTTTAGCCAGAGCATTTATAACACG
	estrelensis2	TTCAGAAGATGAAATTTCACCTCTCCCATCAATAGGTTTAGCCAGAGCATTTATAACACG
	estrelensis9	TTCAGAAGATGAAATTTCACCTCTCCCATCAATAGGTTTAGCCAGAGCATTTATAACACG
	estrelensis8	TTCAGAAGATGAAATTTCACCTCTCCCATCAATAGGTTTAGCCAGAGCATTTATAACACG
	concreta7	TTCAGAAGATGAAATTTCACCTCTCCCATCAATAGGTTTAGCCAGAGCATTTATAACACG
	modesta	TTCAGAAGATGAAATTTCACCTCTCCCATCAATAGGTTTAGCCAGAGCATTTATAACACG
	dolichophylla	TTCAGAAGATGAAATTTCACCTCTCCCATCAATAGGTTTAGCCAGAGCATTTATAACACG
	tessellata2	TTCAGAAGATGAAATTTCACCTCTCCCATCAATAGGTTTAGCCAGAGCATTTATAACACG
	bicolor	TTCAGAAGATGAAATTTCACCTCTCCCATCAATAGGTTTAGCCAGAGCATTTATAACACG
	concreta9	TTCAGAAGATGAAATTTCACCTCTCCCATCAATAGGTTTAGCCAGAGCATTTATAACACG
	odorata2	TTCAGAAGATGAAATTTCACCTCTCCCATCAATAGGTTTAGCCAGAGCATTTATAACACG
	odorata1	TTCAGAAGATGAAATTTCACCTCTCCCATCAATAGGTTTAGCCAGAGCATTTATAACACG
	tesselata1	TTCAGAAGATGAAATTTCACCTCTCCCATCAATAGGTTTAGCCAGAGCATTTATAACACG
	humbertii1	TTCAGAAGATGAAATTTCACCTCTCCCATCAATAGGTTTAGCCAGAGCATTTATAACACG
	humertii2	TTCAGAAGATGAAATTTCACCTCTCCCATCAATAGGTTTAGCCAGAGCATTTATAACACG
	oreocharis1	TTCAGAAGATGAAATTTCACCTCTCCCATCAATAGGTTTAGCCAGAGCATTTATAACACG
	melanantha	TTCAGAAGATGAAATTTCACCTCTCCCATCAATAGGTTTAGCCAGAGCATTTATAACACG
	eurychila	TTCAGAAGATGAAATTTCACCTCTCCCATCAATAGGTTTAGCCAGAGCATTTATAACACG
	tsinjoarivensis2	TTCAGAAGATGAAATTTCACCTCTCCCATCAATAGGTTTAGCCAGAGCATTTATAACACG
	concreta8	TTCAGAAGATGAAATTTCACCTCTCCCATCAATAGGTTTAGCCAGAGCATTTATAACACG
	golungensis	TTCAGAAGATGAAATTTCACCTCTCCCATCAATAGGTTTAGCCAGAGCATTTATAACACG
	steudneri	TTCAGAAGATGAAATTTCACCTCTCCCATCAATAGGTTTAGCCAGAGCATTTATAACACG
	Phalaenopsis_aphrodite	TTCAGAAGATGAAATTTCACCTCTCCCATCAATAGGTTTAGCCAGAGCATTTATAACACG
	concreta5	ACCCAAAAAAGCCTCGCTCACAGGGATCTGAGCAATTCTTCCTGTTGCTTTTACAGAACT
	concreta6	ACCCAAAAAAGCCTCGCTCACAGGGATCTGAGCAATTCTTCCTGTTGCTTTTACAGAACT
	concreta1	ACCCAAAAAAGCCTCGCTCACAGGGATCTGAGCAATTCTTCCTGTTGCTTTTACAGAACT
	concreta3	ACCCAAAAAAGCCTCGCTCACAGGGATCTGAGCAATTCTTCCTGTTGCTTTTACAGAACT
	concreta2	ACCCAAAAAAGCCTCGCTCACAGGGATCTGAGCAATTCTTCCTGTTGCTTTTACAGAACT
	foliosa1	ACCCAAAAAAGCCTCGCTCACAGGGATCTGAGCAATTCTTCCTGTTGCTTTTACAGAACT
	foliosa2	ACCCAAAAAAGCCTCGCTCACAGGGATCTGAGCAATTCTTCCTGTTGCTTTTACAGAACT
	estrelensis7	ACCCAAAAAAGCCTCGCTCACAGGGATCTGAGCAATTCTTCCTGTTGCTTTTACAGAACT
	concreta4	ACCCAAAAAAGCCTCGCTCACAGGGATCTGAGCAATTCTTCCTGTTGCTTTTACAGAACT
	estrelensis1	ACCCAAAAAAGCCTCGCTCACAGGGATCTGAGCAATTCTTCCTGTTGCTTTTACAGAACT
	estrelensis11	ACCCAAAAAAGCCTCGCTCACAGGGATCTGAGCAATTCTTCCTGTTGCTTTTACAGAACT
	estrelensis10	ACCCAAAAAAGCCTCGCTCACAGGGATCTGAGCAATTCTTCCTGTTGCTTTTACAGAACT
	estrelensis13	ACCCAAAAAAGCCTCGCTCACAGGGATCTGAGCAATTCTTCCTGTTGCTTTTACAGAACT
	estrelensis12	ACCCAAAAAAGCCTCGCTCACAGGGATCTGAGCAATTCTTCCTGTTGCTTTTACAGAACT
	estrelensis4	ACCCAAAAAAGCCTCGCTCACAGGGATCTGAGCAATTCTTCCTGTTGCTTTTACAGAACT
	estrelensis14	ACCCAAAAAAGCCTCGCTCACAGGGATCTGAGCAATTCTTCCTGTTGCTTTTACAGAACT
	estrelensis5	ACCCAAAAAAGCCTCGCTCACAGGGATCTGAGCAATTCTTCCTGTTGCTTTTACAGAACT
	estrelensis6	ACCCAAAAAAGCCTCGCTCACAGGGATCTGAGCAATTCTTCCTGTTGCTTTTACAGAACT
	estrelensis3	ACCCAAAAAAGCCTCGCTCACAGGGATCTGAGCAATTCTTCCTGTTGCTTTTACAGAACT
	estrelensis2	ACCCAAAAAAGCCTCGCTCACAGGGATCTGAGCAATTCTTCCTGTTGCTTTTACAGAACT
	estrelensis9	ACCCAAAAAAGCCTCGCTCACAGGGATCTGAGCAATTCTTCCTGTTGCTTTTACAGAACT
	estrelensis8	ACCCAAAAAAGCCTCGCTCACAGGGATCTGAGCAATTCTTCCTGTTGCTTTTACAGAACT
	concreta7	ACCCAAAAAAGCCTCGCTCACAGGGATCTGAGCAATTCTTCCTGTTGCTTTTACAGAACT
	modesta	ACCCAAAAAAGCCTCGCTCACAGGGATCTGAGCAATTCTTCCTGTTGCTTTTACAGAACT
	dolichophylla	ACCCAAAAAAGCCTCGCTCACAGGGATCTGAGCAATTCTTCCTGTTGCTTTTACAGAACT
	tessellata2	ACCCAAAAAAGCCTCGCTCACAGGGATCTGAGCAATTCTTCCTGTTGCTTTTACAGAACT
	bicolor	ACCCAAAAAAGCCTCGCTCACAGGGATCTGAGCAATTCTTCCTGTTGCTTTTACAGAACT
	concreta9	ACCCAAAAAAGCCTCGCTCACAGGGATCTGAGCAATTCTTCCTGTTGCTTTTACAGAACT
	odorata2	ACCCAAAAAAGCCTCGCTCACAGGGATCTGAGCAATTCTTCCTGTTGCTTTTACAGAACT
	odorata1	ACCCAAAAAAGCCTCGCTCACAGGGATCTGAGCAATTCTTCCTGTTGCTTTTACAGAACT
	tesselata1	ACCCAAAAAAGCCTCGCTCACAGGGATCTGAGCAATTCTTCCTGTTGCTTTTACAGAACT
	humbertii1	ACCTAAAAAAGACTCGCTCACAGGGATCTGAGCAATTCTTCCTGTTGCTTTTACAGAACT
	humertii2	ACCTAAAAAAGACTCGCTCACAGGGATCTGAGCAATTCTTCCTGTTGCTTTTACAGAACT
	oreocharis1	ACCCAAAAAAGCCTCGCTCACAGGGATCTGAGCAATTCTTCCTGTTGCTTTTACAGAACT
	melanantha	ACCCAAAAAAGCCTCGCTCACAGGGATCTGAGCAATTCTTCCTGTTGCTTTTACAGAACT
	eurychila	ACCCAAAAAAGCCTCGCTCACAGGGATCTGAGCAATTCTTCCTGTTGCTTTTACAGAACT
	tsinjoarivensis2	ACCCAAAAAAGCCTCGCTCACAGGGATCTGAGCAATTCTTCCTGTTGCTTTTACAGAACT
	concreta8	ACCCAAAAAAGCCTCGCTCACAGGGATCTGAGCAATTCTTCCTGTTGCTTTTACAGAACT
	golungensis	ACCCAAAAAAGCCTCGCTCACAGGGATCTGAGCAATTCTTCCTGTTGCTTTTACAGAACT
	steudneri	ACCCAAAAAAGCCTCGCTCACAGGGATCTGAGCAATTCTTCCTGTTGCTTTTACAGAACT
	Phalaenopsis_aphrodite	ACCCAAAAAAGCCTCGCTCACAGGGATCTGAGCAATTCTTCCTGTTGCTTTTACAGAACT
	concreta5	TCCCTCTTTTATCATCAAACCATCACCCATTAATACAACGCCAACATTATTTGATTCCAA
	concreta6	TCCCTCTTTTATCATCAAACCATCACCCATTAATACAACGCCAACATTATTTGATTCCAA
	concreta1	TCCCTCTTTTATCATCAAACCATCACCCATTAATACAACGCCAACATTATTTGATTCCAA
	concreta3	TCCCTCTTTTATCATCAAACCATCACCCATTAATACAACGCCAACATTATTTGATTCCAA
	concreta2	TCCCTCTTTTATCATCAAACCATCACCCATTAATACAACGCCAACATTATTTGATTCCAA
	foliosa1	TCCCTCTTTTATCATCAAACCATCACCCATTAATACAACGCCAACATTATTTGATTCCAA
	foliosa2	TCCCTCTTTTATCATCAAACCATCACCCATTAATACAACGCCAACATTATTTGATTCCAA
	estrelensis7	TCCCTCTTTTATCATCAAACCATCACCCATTAATACAACGCCAACATTATTTGATTCCAA
	concreta4	TCCCTCTTTTATCATCAAACCATCACCCATTAATACAACGCCAACATTATTTGATTCCAA
	estrelensis1	TCCCTCTTTTATCATCAAACCATCACCCATTAATACAACGCCAACATTATTTGATTCCAA
	estrelensis11	TCCCTCTTTTATCATCAAACCATCACCCATTAATACAACGCCAACATTATTTGATTCCAA
	estrelensis10	TCCCTCTTTTATCATCAAACCATCACCCATTAATACAACGCCAACATTATTTGATTCCAA
	estrelensis13	TCCCTCTTTTATCATCAAACCATCACCCATTAATACAACGCCAACATTATTTGATTCCAA
	estrelensis12	TCCCTCTTTTATCATCAAACCATCACCCATTAATACAACGCCAACATTATTTGATTCCAA
	estrelensis4	TCCCTCTTTTATCATCAAACCATCACCCATTAATACAACGCCAACATTATTTGATTCCAA
	estrelensis14	TCCCTCTTTTATCATCAAACCATCACCCATTAATACAACGCCAACATTATTTGATTCCAA
	estrelensis5	TCCCTCTTTTATCATCAAACCATCACCCATTAATACAACGCCAACATTATTTGATTCCAA
	estrelensis6	TCCCTCTTTTATCATCAAACCATCACCCATTAATACAACGCCAACATTATTTGATTCCAA
	estrelensis3	TCCCTCTTTTATCATCAAACCATCACCCATTAATACAACGCCAACATTATTTGATTCCAA
	estrelensis2	TCCCTCTTTTATCATCAAACCATCACCCATTAATACAACGCCAACATTATTTGATTCCAA
	estrelensis9	TCCCTCTTTTATCATCAAACCATCACCCATTAATACAACGCCAACATTATTTGATTCCAA
	estrelensis8	TCCCTCTTTTATCATCAAACCATCACCCATTAATACAACGCCAACATTATTTGATTCCAA
	concreta7	TCCCTCTTTTATCATCAAACCATCACCCATTAATACAACGCCAACATTATTTGATTCCAA
	modesta	TCCCTCTTTTATCATCAAACCATCACCCATTAATACAACGCCAACATTATTTGATTCCAA
	dolichophylla	TCCCTCTTTTATCATCAAACCATCACCCATTAATACAACGCCAACATTATTTGATTCCAA
	tessellata2	TCCCTCTTTTATCATCAAACCATCACCCATTAATACAACGCCAACATTATTTGATTCCAA
	bicolor	TCCCTCTTTTATCATCAAACCATCACCCATTAATACAACGCCAACATTATTTGATTCCAA
	concreta9	TCCCTCTTTTATCATCAAACCATCACCCATTAATACAACGCCAACATTATTTGATTCCAA
	odorata2	TCCCTCTTTTATCATCAAACCATCACCCATTAATACAACGCCAACATTATTTGATTCCAA
	odorata1	TCCCTCTTTTATCATCAAACCATCACCCATTAATACAACGCCAACATTATTTGATTCCAA
	tesselata1	TCCCTCTTTTATCATCAAACCATCACCCATTAATACAACGCCAACATTATTTGATTCCAA
	humbertii1	TCCCTCTTTTATCATCAAACCATCACCCATTAATACAATGCCAACATTATTTGATTCCAA
	humertii2	TCCCTCTTTTATCATCAAACCATCACCCATTAATACAATGCCAACATTATTTGATTCCAA
	oreocharis1	TCCCTCTTTTATCATCAAACCATCACCCATTAATACAACGCCAACATTATTTGATTCCAA
	melanantha	TCCCTCTTTTATCATCAAACCATCACCCATTAATACAACGCCAACATTATTTGATTCCAA
	eurychila	TCCCTCTTTTATCATCAAACCATCACCCATTAATACAACACCAACATTATTTGATTCCAA
	tsinjoarivensis2	TCCCTCTTTTATCATCAAACCATCACCCATTAATACAACGCCAACATTATTTGATTCCAA
	concreta8	TCCCTCTTTTATCATCAAACCATCACCCATTAATACAACGCCAACATTATTTGATTCCAA
	golungensis	TCCCTCTTTTATCATCAAACCATCACCCATTAATACAACGCCAACATTATTTGATTCCAA
	steudneri	TCCCTCTTTTATCATCAAACCATCACCCATTAATACAACGCCAACATTATTTGATTCCAA
	Phalaenopsis_aphrodite	TCCCTCTTTTATCATTAAACCATCACCCATTAATACAACGCCAACATTATTTGATTCCAA
	concreta5	ATTCAGAGCAATACCTATGGTACCCTCTTCAAATTCTATTAATTCACCTGCCATTACTTC
	concreta6	ATTCAGAGCAATACCTATGGTACCCTCTTCAAATTCTATTAATTCACCTGCCATTACTTC
	concreta1	ATTCAGAGCAATACCTATGGTACCCTCTTCAAATTCTATTAATTCACCTGCCATTACTTC
	concreta3	ATTCAGAGCAATACCTATGGTACCCTCTTCAAATTCTATTAATTCACCTGCCATTACTTC
	concreta2	ATTCAGAGCAATACCTATGGTACCCTCTTCAAATTCTATTAATTCACCTGCCATTACTTC
	foliosa1	ATTCAGAGCAATACCTATGGTACCCTCTTCAAATTCTATTAATTCACCTGCCATTACTTC
	foliosa2	ATTCAGAGCAATACCTATGGTACCCTCTTCAAATTCTATTAATTCACCTGCCATTACTTC
	estrelensis7	ATTCAGAGCAATACCTATGGTACCCTCTTCAAATTCTATTAATTCACCTGCCATTACTTC
	concreta4	ATTCAGAGCAATACCTATGGTACCCTCTTCAAATTCTATTAATTCACCTGCCATTACTTC
	estrelensis1	ATTCAGAGCAATACCTATGGTACCCTCTTCAAATTCTATTAATTCACCTGCCATTACTTC
	estrelensis11	ATTCAGAGCAATACCTATGGTACCCTCTTCAAATTCTATTAATTCACCTGCCATTACTTC
	estrelensis10	ATTCAGAGCAATACCTATGGTACCCTCTTCAAATTCTATTAATTCACCTGCCATTACTTC
	estrelensis13	ATTCAGAGCAATACCTATGGTACCCTCTTCAAATTCTATTAATTCACCTGCCATTACTTC
	estrelensis12	ATTCAGAGCAATACCTATGGTACCCTCTTCAAATTCTATTAATTCACCTGCCATTACTTC
	estrelensis4	ATTCAGAGCAATACCTATGGTACCCTCTTCAAATTCTATTAATTCACCTGCCATTACTTC
	estrelensis14	ATTCAGAGCAATACCTATGGTACCCTCTTCAAATTCTATTAATTCACCTGCCATTACTTC
	estrelensis5	ATTCAGAGCAATACCTATGGTACCCTCTTCAAATTCTATTAATTCACCTGCCATTACTTC
	estrelensis6	ATTCAGAGCAATACCTATGGTACCCTCTTCAAATTCTATTAATTCACCTGCCATTACTTC
	estrelensis3	ATTCAGAGCAATACCTATGGTACCCTCTTCAAATTCTATTAATTCACCTGCCATTACTTC
	estrelensis2	ATTCAGAGCAATACCTATGGTACCCTCTTCAAATTCTATTAATTCACCTGCCATTACTTC
	estrelensis9	ATTCAGAGCAATACCTATGGTACCCTCTTCAAATTCTATTAATTCACCTGCCATTACTTC
	estrelensis8	ATTCAGAGCAATACCTATGGTACCCTCTTCAAATTCTATTAATTCACCTGCCATTACTTC
	concreta7	ATTCAGAGCAATACCTATGGTACCCTCTTCAAATTCTATTAATTCACCTGCCATTACTTC
	modesta	ATTCAGAGCAATACCTATGGTACCCTCTTCAAATTCTATTAATTCACCTGCCATTACTTC
	dolichophylla	ATTCAGAGCAATACCTATGGTACCCTCTTCAAATTCTATTAATTCACCTGCCATTACTTC
	tessellata2	ATTCAGAGCAATACCTATGGTACCCTCTTCAAATTCTATTAATTCACCTGCCATTACTTC
	bicolor	ATTCAGAGCAATACCTATGGTACCCTCTTCAAATTCTATTAATTCACCTGCCATTACTTC
	concreta9	ATTCAGAGCAATACCTATGGTACCCTCTTCAAATTCTATTAATTCACCTGCCATTACTTC
	odorata2	ATTCAGAGCAATACCTATGGTACCCTCTTCAAATTCTATTAATTCACCTGCCATTACTTC
	odorata1	ATTCAGAGCAATACCTATGGTACCCTCTTCAAATTCTATTAATTCACCTGCCATTACTTC
	tesselata1	ATTCAGAGCAATACCTATGGTACCCTCTTCAAATTCTATTAATTCACCTGCCATTACTTC
	humbertii1	ATTAAGAGCAATACCTATGGTACCCTCTTCAAATTCTATTAATTCACCTGCCATTACTTC
	humertii2	ATTAAGAGCAATACCTATGGTACCCTCTTCAAATTCTATTAATTCACCTGCCATTACTTC
	oreocharis1	ATTAAGAGCAATACCTATGGTACCCTCTTCAAATTCTATTAATTCACCTGCCATTACTTC
	melanantha	ATTCAGAGCAATACCTATGGTACCCTCTTCAAATTCTATTAATTCACCTGCCATTACTTC
	eurychila	ATTCAGAGCAATACCTATGGTACCCTCTTCAAATTCTATTAATTCACCTGCCATTACTTC
	tsinjoarivensis2	ATTCAGAGCAATACCTATGGTACCCTCTTCAAATTCTATTAATTCACCTGCCATTACTTC
	concreta8	ATTCAGAGCAATACCTATGGTACCCTCTTCAAATTCTATTAATTCACCTGCCATTACTTC
	golungensis	ATTCAGAGCAATACCTATGGTACCCTCTTCAAATTCTATTAATTCACCTGCCATTACTTC
	steudneri	ATTCAGAGCAATACCTATGGTACCCTCTTCAAATTCTATTAATTCACCTGCCATTACTTC
	Phalaenopsis_aphrodite	ATTCAGAGCAATACCTATGGTACCCTCTTCAAATTCTATTAATTCACCTGCCATTACTTC
	concreta5	ATCAAGACCATGAATACGAGCAATGCCGTCGCCCACTTGAAGTACGGTACCGGTATTCAC
	concreta6	ATCAAGACCATGAATACGAGCAATGCCGTCGCCCACTTGAAGTACGGTACCGGTATTCAC
	concreta1	ATCAAGACCATGAATACGAGCAATGCCGTCGCCCACTTGAAGTACGGTACCGGTATTCAC
	concreta3	ATCAAGACCATGAATACGAGCAATGCCGTCGCCCACTTGAAGTACGGTACCGGTATTCAC
	concreta2	ATCAAGACCATGAATACGAGCAATGCCGTCGCCCACTTGAAGTACGGTACCGGTATTCAC
	foliosa1	ATCAAGACCATGAATACGAGCAATGCCGTCGCCCACTTGAAGTACGGTACCGGTATTCAC
	foliosa2	ATCAAGACCATGAATACGAGCAATGCCGTCGCCCACTTGAAGTACGGTACCGGTATTCAC
	estrelensis7	ATCAAGACCATGAATACGAGCAATGCCGTCGCCCACTTGAAGTACGGTACCGGTATTCAC
	concreta4	ATCAAGACCATGAATACGAGCAATGCCGTCGCCCACTTGAAGTACGGTACCGGTATTCAC
	estrelensis1	ATCAAGACCATGAATACGAGCAATGCCGTCGCCCACTTGAAGTACGGTACCGGTATTCAC
	estrelensis11	ATCAAGACCATGAATACGAGCAATGCCGTCGCCCACTTGAAGTACGGTACCGGTATTCAC
	estrelensis10	ATCAAGACCATGAATACGAGCAATGCCGTCGCCCACTTGAAGTACGGTACCGGTATTCAC
	estrelensis13	ATCAAGACCATGAATACGAGCAATGCCGTCGCCCACTTGAAGTACGGTACCGGTATTCAC
	estrelensis12	ATCAAGACCATGAATACGAGCAATGCCGTCGCCCACTTGAAGTACGGTACCGGTATTCAC
	estrelensis4	ATCAAGACCATGAATACGAGCAATGCCGTCGCCCACTTGAAGTACGGTACCGGTATTCAC
	estrelensis14	ATCAAGACCATGAATACGAGCAATGCCGTCGCCCACTTGAAGTACGGTACCGGTATTCAC
	estrelensis5	ATCAAGACCATGAATACGAGCAATGCCGTCGCCCACTTGAAGTACGGTACCGGTATTCAC
	estrelensis6	ATCAAGACCATGAATACGAGCAATGCCGTCGCCCACTTGAAGTACGGTACCGGTATTCAC
	estrelensis3	ATCAAGACCATGAATACGAGCAATGCCGTCGCCCACTTGAAGTACGGTACCGGTATTCAC
	estrelensis2	ATCAAGACCATGAATACGAGCAATGCCGTCGCCCACTTGAAGTACGGTACCGGTATTCAC
	estrelensis9	ATCAAGACCATGAATACGAGCAATGCCGTCGCCCACTTGAAGTACGGTACCGGTATTCAC
	estrelensis8	ATCAAGACCATGAATACGAGCAATGCCGTCGCCCACTTGAAGTACGGTACCGGTATTCAC
	concreta7	ATCAAGACCATGAATACGAGCAATGCCGTCGCCCACTTGAAGTACGGTACCGGTATTCAC
	modesta	ATCAAGACCATGAATACGAGCAATGCCGTCGCCCACTTGAAGTACGGTACCGGTATTCAC
	dolichophylla	ATCAAGACCATGAATACGAGCAATGCCGTCGCCCACTTGAAGTACGGTACCGGTATTCAC
	tessellata2	ATCAAGACCATGAATACGAGCAATGCCGTCGCCCACTTGAAGTACGGTACCGGTATTCAC
	bicolor	ATCAAGACCATGAATACGAGCAATGCCGTCGCCCACTTGAAGTACGGTACCGGTATTCAC
[truncated: 85,151 more rows]
